# Supplementary material for: The peer effects of corporate poverty alleviation behavior: Empirical evidence from China
Source: PLoS One. 2024 Jul 15;19(7):e0304252. doi: 10.1371/journal.pone.0304252 (PMC11249260; doi:10.1371/journal.pone.0304252)
Supplement: S1 File — (XLS) [file pone.0304252.s001.xls]

## Sheet: Sheet1
code	year	industry code	Fp	Peer_Fp	Amou	Peer_Amou	Roa	Size	Lev	SA	Age	Auth	Soe	Peer_Size	Peer_Lev	Peer_SA	Peer_Age	Industry source code
2	2016	12	0	0.1693			0.034129	27.4455	0.805367	-3.17691	28	59	1	22.2141	0.425712	-3.77931	17.4308	K70
2	2017	12	0	0.228734			0.031724	28.2565	0.812835	-3.06465	29	60	1	22.0847	0.406331	-3.80297	18.0323	K70
2	2018	12	0	0.248619			0.031929	27.784	0.839813	-2.97552	30	59	1	22.1179	0.404707	-3.83952	18.9041	K70
2	2019	12	1	0.242685			0.031869	28.1791	0.84359	-2.95452	31	62	1	22.0968	0.411254	-3.8636	19.5422	K70
2	2020	12	1	0.289833			0.032234	28.0554	0.845856	-2.95569	32	39	1	21.9798	0.39733	-3.8839	20.0501	K70
4	2016	12	0	0.1693			0.021917	19.4096	0.315247	-3.92875	30	59	0	22.2323	0.426824	-3.77761	17.4263	I65
4	2017	12	0	0.228734			0.17753	19.2259	0.203456	-4.01722	31	60	0	22.1019	0.407487	-3.80116	18.0285	I65
4	2018	12	0	0.248619			-0.002412	21.1251	0.060243	-4.12252	32	59	0	22.1302	0.406145	-3.8374	18.9004	I65
4	2019	12	0	0.244406			-0.061543	19.6768	0.477966	-4.40967	33	62	0	22.1115	0.411884	-3.8611	19.5387	I65
4	2020	12	1	0.289833			0.039647	21.1702	0.068264	-4.45448	34	39	0	21.9902	0.39851	-3.88163	20.047	I65
6	2016	12	1	0.167043	5.53615	4.71647	0.062442	23.2989	0.565648	-4.20188	27	59	1	22.2235	0.426256	-3.77699	17.4331	K70
6	2017	12	1	0.226843	5.10897	4.80043	0.058497	23.4599	0.492185	-4.24207	28	60	1	22.0938	0.406939	-3.80073	18.0342	K70
6	2018	12	1	0.246777	4.80852	4.82098	0.053544	23.4798	0.544612	-4.27969	29	59	1	22.1259	0.405252	-3.83711	18.9059	K70
6	2019	12	1	0.242685	4.84906	4.75788	0.068194	23.3287	0.528236	-4.30645	30	62	1	22.1052	0.411797	-3.86128	19.5439	K70
6	2020	12	1	0.289833	3.83363	4.66965	0.061037	23.3012	0.610499	-4.3483	31	39	1	21.987	0.397687	-3.88179	20.0516	K70
8	2016	4	0	0.193799			0.08331	23.0915	0.326949	-4.22959	27	18	1	22.8096	0.439207	-3.65484	15.8333	C37
8	2017	4	0	0.23741			-0.069531	23.2749	0.480167	-4.25651	28	20	1	22.7056	0.432604	-3.68376	16.5288	C37
8	2018	4	0	0.310954			0.032666	23.0714	0.29251	-4.29772	29	35	1	22.7162	0.426465	-3.72374	17.4806	C37
8	2019	4	0	0.367742			0.064758	22.8265	0.246583	-4.32858	30	23	1	22.6721	0.408979	-3.74774	18.0871	C37
8	2020	4	1	0.367521	2.30259	5.52609	0.037977	23.2119	0.370962	-4.36393	31	20	1	22.4684	0.381042	-3.77497	18.5954	C37
9	2016	12	0	0.1693			0.023564	24.1314	0.645559	-4.11226	26	59	0	22.2216	0.426075	-3.77719	17.4354	S90
9	2017	12	1	0.226843	0.182322	4.85772	0.033519	24.1845	0.584217	-4.12261	27	60	0	22.0925	0.406764	-3.80096	18.036	S90
9	2018	12	1	0.246777	6.6653	4.80203	0.022281	24.1194	0.649896	-4.14864	28	59	0	22.1247	0.405057	-3.83735	18.9078	S90
9	2019	12	1	0.242685	6.60037	4.74304	0.0194	23.797	0.623791	-4.18685	29	62	1	22.1044	0.411633	-3.86148	19.5456	S90
9	2020	12	1	0.289833	6.94206	4.64776	0.011924	24.0231	0.633121	-4.21876	30	39		21.9859	0.397653	-3.88199	20.0531	S90
10	2016	12	0	0.1693			-0.221953	21.9091	0.819505	-4.27767	28	59	0	22.2267	0.42568	-3.77682	17.4308	E48
10	2017	12	0	0.228734			0.008022	22.3029	0.544721	-4.30593	29	60	0	22.096	0.406839	-3.80061	18.0323	E48
10	2018	12	0	0.248619			0.021558	21.9879	0.769527	-4.34821	30	59	0	22.1286	0.404837	-3.83698	18.9041	E48
10	2019	12	0	0.244406			0.029389	22.1799	0.824373	-4.39615	31	62	0	22.1072	0.411287	-3.86112	19.5422	E48
10	2020	12	0	0.291351			-0.33815	21.8563	0.620116	-4.43117	32	39	0	21.9892	0.397672	-3.88166	20.0501	E48
11	2016	12	0	0.1693			0.115506	22.4084	0.458117	-4.47562	33	59	1	22.2255	0.4265	-3.77637	17.4195	K70
11	2017	12	0	0.228734			0.101828	22.4846	0.425931	-4.51794	34	60	1	22.0957	0.407065	-3.80021	18.0228	K70
11	2018	12	0	0.248619			0.05991	23.2253	0.690259	-4.55753	35	59	1	22.1263	0.404983	-3.8366	18.8948	K70
11	2019	12	0	0.244406			0.053327	22.6185	0.637636	-4.57598	36	62	1	22.1064	0.411609	-3.86081	19.5336	K70
11	2020	12	0	0.291351			0.068891	23.1003	0.696768	-4.60762	37	39	1	21.9873	0.397556	-3.8814	20.0425	K70
12	2016	12	0	0.1693			0.024705	23.6737	0.505634	-4.37811	32	59	0	22.2227	0.426392	-3.77659	17.4218	C30
12	2017	12	0	0.228734			0.046902	23.5651	0.525907	-4.40414	33	60	0	22.0936	0.406875	-3.80043	18.0247	C30
12	2018	12	0	0.248619			0.045404	23.6071	0.406367	-4.44658	34	59	0	22.1256	0.405507	-3.8368	18.8967	C30
12	2019	12	0	0.244406			0.042418	23.6955	0.55057	-4.4919	35	62	0	22.1046	0.411759	-3.86096	19.5353	C30
12	2020	12	0	0.291351			0.03079	23.6248	0.457957	-4.53377	36	39	0	21.9865	0.397918	-3.88151	20.044	C30
14	2016	12	0	0.1693			0.003753	21.6127	0.608096	-4.07198	24	59	1	22.2273	0.42616	-3.77728	17.4399	K70
14	2017	12	0	0.228734			0.016291	21.4025	0.515342	-4.09207	25	60	1	22.0977	0.406895	-3.80102	18.0399	K70
14	2018	12	0	0.248619			0.00719	21.1474	0.476437	-4.154	26	59	1	22.1302	0.405377	-3.83734	18.9114	K70
14	2019	12	0	0.244406			0.080596	21.3742	0.504366	-4.19643	27	62	1	22.1086	0.411838	-3.86147	19.5491	K70
14	2020	12	0	0.291351			0.015537	21.3512	0.575952	-4.25229	28	39	1	21.9899	0.397739	-3.88194	20.0561	K70
16	2016	12	1	0.167043	3.91202	4.746	0.010828	24.6328	0.78505	-4.53754	36	59	1	22.2205	0.425758	-3.77623	17.4127	C39
16	2017	12	1	0.226843	3.91202	4.81435	0.215921	23.8828	0.652011	-4.54153	37	60	1	22.093	0.406636	-3.80016	18.0171	C39
16	2018	12	1	0.246777			0.007865	24.4748	0.766908	-4.53332	38	59	1	22.124	0.404841	-3.83664	18.8893	C39
16	2019	12	1	0.242685	4.21656	4.76324	0.02027	24.2193	0.713465	-4.53021	39	62	1	22.1037	0.411478	-3.86089	19.5284	C39
16	2020	12	1	0.289833	4.78749	4.66293	0.005346	23.5707	0.807546	-4.54075	40	39	1	21.9866	0.397388	-3.8815	20.0379	C39
17	2016	12	0	0.1693			0.071949	17.8061	0.680489	-3.21631	24	59	0	22.236	0.425996	-3.77922	17.4399	C37
17	2017	12	0	0.228734			0.021468	18.1136	0.743597	-3.37333	25	60		22.104	0.406462	-3.80238	18.0399	C37
17	2018	12	0	0.248619			-0.025675	18.1093	0.768163	-3.41174	26	59		22.1358	0.404839	-3.83871	18.9114	C37
17	2019	12	0	0.244406			0.047695	18.3345	0.720498	-3.39376	27	62		22.1138	0.411466	-3.86285	19.5491	C37
17	2020	12	0	0.291351			-0.124557	17.9544	0.817616	-3.57238	28	39		21.9951	0.397373	-3.88297	20.0561	C37
18	2016	12	0	0.1693			0.059114	22.801	0.770794	-4.11053	24	59	0	22.2246	0.425791	-3.77719	17.4399	E50
18	2017	12	0	0.228734			-0.179078	22.9854	0.972347	-4.13079	25	60	0	22.0947	0.406028	-3.80095	18.0399	E50
18	2018	12	0	0.248619			0.032915	23.1801	0.806291	-4.18247	26	59	0	22.1264	0.404769	-3.83729	18.9114	E50
19	2016	12	0	0.1693			0.049599	22.5903	0.329474	-4.0215	24	59	1	22.2251	0.426792	-3.7774	17.4399	F51
19	2017	12	0	0.228734			0.076489	20.8875	0.109292	-4.0487	25	60	1	22.0987	0.407666	-3.8011	18.0399	F51
19	2018	12	1	0.246777	5.16678	4.81733	-0.057225	20.7913	0.100181	-4.19615	26	59	1	22.1308	0.406072	-3.83726	18.9114	F51
19	2019	12	1	0.242685	5.03624	4.75629	0.05524	22.7124	0.34396	-4.23524	27	62	1	22.1062	0.412114	-3.8614	19.5491	F51
19	2020	12	1	0.289833	4.41219	4.66558	0.056755	22.6365	0.31758	-4.27336	28	39	1	21.988	0.398131	-3.8819	20.0561	F51
20	2016	12	0	0.1693			0.00534	20.2405	0.475007	-3.92468	24	59	0	22.2305	0.426462	-3.77762	17.4399	C39
20	2017	12	0	0.228734			0.001547	20.2609	0.490804	-3.96389	25	60	0	22.0999	0.406942	-3.80126	18.0399	C39
20	2018	12	0	0.248619			0.01088	20.2577	0.464384	-4.00016	26	59	0	22.1318	0.4054	-3.83763	18.9114	C39
20	2019	12	0	0.244406			0.008629	20.2652	0.494528	-4.03928	27	62	0	22.1105	0.411855	-3.86174	19.5491	C39
20	2020	12	0	0.291351			0.00889	20.2358	0.463615	-4.08332	28	39	0	21.9916	0.39791	-3.88219	20.0561	C39
21	2016	12	1	0.167043	3.7013	4.74983	0.035343	23.4957	0.576803	-4.0505	23	59	1	22.2231	0.426231	-3.77733	17.4422	C39
21	2017	12	0	0.228734			0.044054	23.7976	0.629761	-4.06135	24	60	1	22.0932	0.406678	-3.80108	18.0418	C39
21	2018	12	0	0.248619			0.023945	23.6385	0.615132	-4.10494	25	59	1	22.1256	0.405122	-3.83743	18.9133	C39
21	2019	12	0	0.244406			0.019095	23.1843	0.547908	-4.13042	26	62	1	22.1054	0.411763	-3.86158	19.5508	C39
21	2020	12	0	0.291351			0.034573	23.5326	0.642835	-4.15219	27	39	1	21.9866	0.397638	-3.88209	20.0577	C39
22	2016	12	0	0.1693			0.101178	22.6134	0.148552	-4.07572	23	59	1	22.2251	0.427202	-3.77727	17.4422	G55
22	2017	12	0	0.228734			0.089507	22.7996	0.176595	-4.11058	24	60	1	22.0951	0.407538	-3.80098	18.0418	G55
23	2016	12	0	0.1693			0.009605	21.5683	0.739688	-4.37106	32	59	0	22.2274	0.425861	-3.7766	17.4218	C30
23	2017	12	0	0.228734			0.029598	21.6473	0.767842	-4.43553	33	60	0	22.0973	0.406416	-3.80037	18.0247	C30
23	2018	12	0	0.248619			0.015142	21.565	0.781529	-4.48903	34	59	0	22.1294	0.404815	-3.83672	18.8967	C30
23	2019	12	0	0.244406			0.0147	21.3919	0.754666	-4.53454	35	62	0	22.1085	0.411407	-3.86088	19.5353	C30
23	2020	12	0	0.291351			0.010455	21.138	0.699066	-4.56926	36	39	0	21.9903	0.397552	-3.88145	20.044	C30
25	2016	12	1	0.167043			0.023228	20.8964	0.235883	-3.98264	23	59	1	22.229	0.427004	-3.77748	17.4422	F51
25	2017	12	1	0.226843			0.051945	21.2291	0.337101	-4.04268	24	60	1	22.0981	0.407233	-3.80111	18.0418	F51
25	2018	12	1	0.246777			0.046876	21.0621	0.28881	-4.10048	25	59	1	22.1303	0.405724	-3.83744	18.9133	F51
25	2019	12	1	0.242685			0.13295	21.2215	0.186276	-4.13972	26	62	1	22.1088	0.412386	-3.86156	19.5508	F51
25	2020	12	1	0.289833			0.035298	21.2588	0.189527	-4.1834	27	39	1	21.9901	0.398326	-3.88204	20.0577	F51
26	2016	12	0	0.1693			0.05107	22.0041	0.286011	-4.07472	23	59	1	22.2264	0.42689	-3.77728	17.4422	F52
26	2017	12	0	0.228734			0.039839	21.9986	0.310582	-4.11153	24	60	1	22.0966	0.407284	-3.80098	18.0418	F52
26	2018	12	0	0.248619			0.057409	22.0479	0.294179	-4.15171	25	59	1	22.1285	0.405714	-3.83735	18.9133	F52
26	2019	12	0	0.244406			0.02756	22.1108	0.406989	-4.19307	26	62	1	22.1073	0.412006	-3.86147	19.5508	F52
26	2020	12	0	0.291351			0.073188	22.1142	0.303269	-4.2348	27	39	1	21.9888	0.398153	-3.88196	20.0577	F52
27	2016	12	1	0.167043	5.26512	4.7214	0.037414	25.46	0.633063	-3.82057	23	59	1	22.2186	0.426103	-3.77785	17.4422	D44
27	2017	12	1	0.226843	6.06963	4.78926	0.008421	25.1668	0.676944	-3.80801	24	60	1	22.0906	0.406589	-3.80156	18.0418	D44
27	2018	12	1	0.246777	4.10479	4.82816	0.019031	25.2888	0.650566	-3.82528	25	59	1	22.1225	0.405056	-3.83795	18.9133	D44
27	2019	12	1	0.242685	5.17326	4.75513	0.010942	25.0701	0.679887	-3.83546	26	62	1	22.1022	0.411536	-3.86209	19.5508	D44
27	2020	12	1	0.289833	5.73036	4.65629	0.023112	24.8319	0.592068	-3.83144	27	39	1	21.9847	0.397715	-3.88257	20.0577	D44
28	2016	12	0	0.1693			0.060146	23.7826	0.581754	-3.99401	23	59	1	22.2224	0.426219	-3.77746	17.4422	F51
28	2017	12	0	0.228734			0.04661	24.0882	0.519335	-4.02823	24	60	1	22.0926	0.406888	-3.80114	18.0418	F51
28	2018	12	0	0.248619			0.05177	23.8298	0.55569	-4.03327	25	59	1	22.1252	0.405231	-3.83757	18.9133	F51
28	2019	12	0	0.244406			0.044278	24.2354	0.541779	-4.05077	26	62	1	22.1036	0.411774	-3.86172	19.5508	F51
28	2020	12	0	0.291351			0.043473	24.402	0.573461	-4.06308	27	39	1	21.9853	0.397743	-3.88222	20.0577	F51
29	2016	12	0	0.1693			0.107155	22.2635	0.314014	-4.07325	23	59	1	22.2259	0.426827	-3.77728	17.4422	K70
29	2017	12	0	0.228734			0.082284	22.0545	0.335385	-4.11463	24	60	1	22.0965	0.407237	-3.80098	18.0418	K70
29	2018	12	0	0.248619			0.058734	22.32	0.259237	-4.15732	25	59	1	22.128	0.405778	-3.83734	18.9133	K70
29	2019	12	0	0.244406			0.046355	22.1069	0.323178	-4.19774	26	62	1	22.1073	0.41215	-3.86146	19.5508	K70
29	2020	12	0	0.291351			0.110231	22.3145	0.282032	-4.23778	27	39	1	21.9885	0.398185	-3.88196	20.0577	K70
30	2016	5	0	0.111111			0.06282	23.3948	0.427812	-4.06527	23	25	1	22.401	0.450735	-3.9168	20.3333	C36
30	2017	5	0	0.194444			0.068359	23.2821	0.423117	-4.09829	24	14	1	22.4803	0.429028	-3.96308	21.3333	C36
30	2018	5	0	0.142857			0.079011	23.0616	0.389791	-4.13071	25	44	1	22.4324	0.451925	-4.01	22.4571	C36
30	2019	5	0	0.142857			0.074787	23.1813	0.389844	-4.16338	26	47	1	22.4357	0.446284	-4.04723	23.4571	C36
30	2020	5	0	0.225			0.074575	22.9286	0.3635	-4.19414	27	49	1	22.3723	0.408034	-4.07493	24.3684	C36
31	2016	12	1	0.167043	2.451	4.77257	0.022902	25.0507	0.844959	-3.81914	23	59	1	22.2195	0.425623	-3.77786	17.4422	K70
31	2017	12	1	0.226843	4.35671	4.80918	0.021761	24.8387	0.815795	-3.81246	24	60	1	22.0912	0.406325	-3.80155	18.0418	K70
31	2018	12	1	0.246777	5.3332	4.81563	0.020228	25.9337	0.767767	-3.80851	25	59	1	22.1213	0.40484	-3.83798	18.9133	K70
31	2019	12	1	0.242685	7.57139	4.73481	0.021984	25.236	0.849079	-3.65652	26	62	1	22.1019	0.411245	-3.8624	19.5508	K70
31	2020	12	1	0.289833	6.47697	4.65103	0.005617	26.0209	0.771622	-3.66958	27	39	1	21.9829	0.397442	-3.88282	20.0577	K70
32	2016	12	0	0.1693			0.051905	21.4903	0.295935	-4.03569	23	59	1	22.2276	0.426868	-3.77736	17.4422	E49
32	2017	12	0	0.228734			0.0234	21.3939	0.20752	-4.07445	24	60	1	22.0978	0.407479	-3.80105	18.0418	E49
32	2018	12	0	0.248619			0.00678	21.3794	0.186046	-4.12352	25	59	1	22.1298	0.405913	-3.8374	18.9133	E49
32	2019	12	0	0.244406			0.073083	21.6733	0.300958	-4.16969	26	62	1	22.108	0.412188	-3.86151	19.5508	E49
32	2020	12	0	0.291351			0.067363	21.5744	0.292026	-4.21616	27	39	1	21.9896	0.39817	-3.88199	20.0577	E49
33	2016	12	0	0.1693			0.017499	19.5813	0.928519	-3.73988	23	59		22.2319	0.425433	-3.77804	17.4422	H61
34	2016	12	0	0.1693			0.029794	23.9126	0.861665	-4.01875	23	59	0	22.2221	0.425585	-3.7774	17.4422	F51
34	2017	12	0	0.228734			0.023849	24.105	0.851301	-4.01765	24	60	0	22.0926	0.406258	-3.80116	18.0418	F51
34	2018	12	0	0.248619			0.019858	23.9808	0.851975	-4.04849	25	59	0	22.1249	0.404685	-3.83754	18.9133	F51
34	2019	12	0	0.244406			0.020336	24.1472	0.846763	-4.07079	26	62	0	22.1038	0.411249	-3.86168	19.5508	F51
34	2020	12	1	0.289833			0.023641	23.5587	0.844418	-4.10447	27	39	0	21.9866	0.397332	-3.88216	20.0577	F51
35	2016	15	0	0.125			0.016446	24.6428	0.751984	-4.03724	22	34	0	22.1194	0.442303	-3.75947	16.6014	N77
35	2017	15	0	0.161473			0.035296	22.5148	0.65617	-4.06988	23	47	0	22.0055	0.389906	-3.78186	17.221	N77
35	2018	15	0	0.206989			0.016271	24.5797	0.752553	-4.10661	24	27	0	21.9868	0.396602	-3.82473	18.2151	N77
35	2019	15	0	0.178392			0.027661	22.8189	0.625057	-3.95089	25	42	0	21.9348	0.404678	-3.84926	18.7864	N77
35	2020	15	0	0.201699			0.025236	22.899	0.626002	-3.97881	26	23	0	21.8104	0.357659	-3.85687	18.9979	N77
36	2016	12	0	0.1693			0.157407	22.8887	0.417036	-4.02182	22	59	0	22.2244	0.426593	-3.77739	17.4444	K70
36	2017	12	0	0.228734			0.139128	22.998	0.586168	-4.06706	23	60	0	22.0947	0.406761	-3.80107	18.0436	K70
36	2018	12	0	0.248619			0.09466	23.1114	0.500599	-4.09529	24	59	0	22.1266	0.405333	-3.83745	18.9151	K70
36	2019	12	0	0.244406			0.073384	23.2199	0.534994	-4.128	25	62	0	22.1054	0.411785	-3.86158	19.5525	K70
36	2020	12	0	0.291351			0.071274	23.1069	0.462818	-4.17557	26	39	0	21.9873	0.397911	-3.88205	20.0592	K70
37	2016	12	0	0.1693			0.000131	21.7824	0.298029	-4.03643	22	59	1	22.2269	0.426863	-3.77736	17.4444	D44
37	2017	12	0	0.228734			0.022485	21.8288	0.308885	-4.06233	23	60	1	22.0969	0.407287	-3.80107	18.0436	D44
37	2018	12	0	0.248619			0.003765	21.9194	0.384122	-4.10862	24	59	1	22.1288	0.405548	-3.83743	18.9151	D44
37	2019	12	0	0.244406			0.007981	21.8924	0.359328	-4.14751	25	62	1	22.1077	0.412088	-3.86155	19.5525	D44
37	2020	12	1	0.289833	2.71866	4.6775	0.289836	22.1966	0.536181	-4.18464	26	39	1	21.9887	0.3978	-3.88204	20.0592	D44
38	2016	12	0	0.1693			0.037612	22.5786	0.200153	-4.03635	22	59	0	22.2251	0.427085	-3.77736	17.4444	L72
38	2017	12	0	0.228734			0.02453	21.8984	0.102017	-4.0776	23	60	0	22.0968	0.407679	-3.80105	18.0436	L72
38	2018	12	0	0.248619			0.042475	21.7939	0.055956	-4.10485	24	59	0	22.129	0.406153	-3.83743	18.9151	L72
38	2019	12	0	0.244406			0.06209	22.4763	0.06498	-4.14292	25	62	0	22.1067	0.412594	-3.86156	19.5525	L72
38	2020	12	0	0.291351			-0.775516	21.8331	0.133376	-4.18776	26	39	0	21.9892	0.398411	-3.88203	20.0592	L72
39	2016	12	0	0.1693			0.025606	25.7914	0.670181	-3.6877	24	59	1	22.2179	0.426019	-3.77815	17.4399	C33
39	2017	12	0	0.228734			0.024183	25.5954	0.668943	-3.71484	25	60	1	22.0898	0.406604	-3.80173	18.0399	C33
39	2018	12	0	0.248619			0.014585	25.8714	0.680212	-3.69908	26	59	1	22.1215	0.405001	-3.83818	18.9114	C33
39	2019	12	1	0.242685	5.67504	4.75088	0.005898	25.5485	0.685954	-3.71538	27	62	1	22.1014	0.411525	-3.86229	19.5491	C33
39	2020	12	1	0.289833	8.45754	4.63709	0.041117	25.7083	0.631672	-3.80313	28	39	1	21.9833	0.397655	-3.88262	20.0561	C33
40	2016	12	0	0.1693			-0.030888	24.1568	0.563673	-3.97727	22	59	0	22.2216	0.42626	-3.7775	17.4444	D44
40	2017	12	1	0.226843	7.14677	4.77674	-0.039731	23.9891	0.534554	-3.9534	23	60	0	22.0928	0.406859	-3.80128	18.0436	D44
40	2018	12	1	0.246777	10.113	4.76685	0.018681	24.0872	0.600067	-3.96651	24	59	0	22.1248	0.405149	-3.83769	18.9151	D44
40	2019	12	1	0.242685	7.50988	4.73533	0.010142	23.5733	0.365806	-4.02301	25	62	0	22.1048	0.412077	-3.86177	19.5525	D44
40	2020	12	1	0.289833	8.22376	4.63873	0.032723	24.262	0.576703	-4.08736	26	39	0	21.9855	0.397738	-3.88219	20.0592	D44
42	2016	12	1	0.167043	5.52146	4.71674	0.007597	24.0961	0.799012	-3.9121	22	59	0	22.2217	0.425727	-3.77764	17.4444	K70
42	2017	12	0	0.228734			0.014921	24.5331	0.822497	-3.88588	23	60	0	22.0918	0.406312	-3.80141	18.0436	K70
42	2018	12	0	0.248619			0.009011	24.553	0.833525	-3.9159	24	59	0	22.1239	0.404718	-3.83778	18.9151	K70
42	2019	12	0	0.244406			0.003599	24.5175	0.815569	-3.9596	25	62	0	22.1031	0.411303	-3.86187	19.5525	K70
42	2020	12	0	0.291351			0.013959	24.4988	0.842186	-4.00247	26	39	0	21.9852	0.397335	-3.88232	20.0592	K70
43	2016	12	0	0.1693			0.062255	23.3062	0.630899	-3.95164	22	59	1	22.2235	0.426108	-3.77755	17.4444	K70
43	2017	12	0	0.228734			0.006318	23.8021	0.78246	-4.00658	23	60	1	22.0932	0.406388	-3.80118	18.0436	K70
43	2018	12	0	0.248619			-0.001817	23.6737	0.759415	-4.08149	24	59	1	22.1255	0.404855	-3.83748	18.9151	K70
45	2016	12	0	0.1693			-0.013488	22.2535	0.251066	-4.03535	22	59	1	22.2259	0.426969	-3.77737	17.4444	C39
45	2017	12	0	0.228734			-0.021184	22.139	0.164936	-4.07573	23	60	1	22.0963	0.40756	-3.80105	18.0436	C39
45	2018	12	0	0.248619			-0.004089	22.2343	0.149354	-4.11721	24	59	1	22.1282	0.405981	-3.83741	18.9151	C39
45	2019	12	0	0.244406			0.017556	22.1573	0.160336	-4.15698	25	62	1	22.1072	0.41243	-3.86153	19.5525	C39
45	2020	12	0	0.291351			0.008753	22.3266	0.215358	-4.19781	26	39	1	21.9885	0.398286	-3.88202	20.0592	C39
48	2016	12	0	0.1693			0.003064	21.3961	0.578484	-3.99588	22	59	0	22.2278	0.426227	-3.77745	17.4444	C13
48	2017	12	0	0.228734			0.086742	22.3686	0.763554	-4.07409	23	60	0	22.0959	0.406424	-3.80105	18.0436	C13
48	2018	12	0	0.248619			-0.035535	22.0855	0.818492	-4.11795	24	59	0	22.1285	0.404746	-3.83741	18.9151	C13
48	2019	12	0	0.244406			0.088624	23.0162	0.719174	-4.15614	25	62	0	22.1057	0.411468	-3.86153	19.5525	C13
48	2020	12	0	0.291351			0.178963	22.5908	0.632612	-4.18084	26	39	0	21.9881	0.397653	-3.88204	20.0592	C13
49	2016	12	0	0.1693			0.081895	22.9248	0.687771	-3.99794	21	59	1	22.2244	0.425979	-3.77745	17.4467	C38
49	2017	12	0	0.228734			0.047745	22.7539	0.761753	-4.03212	22	60	1	22.0952	0.406427	-3.80113	18.0455	C38
49	2018	12	0	0.248619			0.076377	22.8946	0.673751	-4.06654	23	59	1	22.127	0.405013	-3.8375	18.917	C38
49	2019	12	0	0.244406			0.067956	22.3614	0.708479	-4.1068	24	62	1	22.1069	0.411487	-3.86162	19.5542	C38
49	2020	12	0	0.291351			0.05958	22.9005	0.743297	-4.14544	25	39	1	21.9876	0.397485	-3.8821	20.0607	C38
50	2016	12	0	0.1693			0.016388	24.8182	0.566855	-3.91194	21	59	1	22.2201	0.426253	-3.77765	17.4467	C39
50	2017	12	0	0.228734			0.012672	24.9046	0.591951	-3.90963	22	60	1	22.0911	0.40675	-3.80136	18.0455	C39
50	2018	12	0	0.248619			0.020046	25.0213	0.543647	-3.82343	23	59	1	22.123	0.405253	-3.83795	18.917	C39
50	2019	12	1	0.242685			0.026254	23.7996	0.365342	-3.84505	24	62	1	22.1044	0.412077	-3.86207	19.5542	C39
50	2020	12	1	0.289833			0.027222	24.1128	0.511848	-3.85916	25	39	1	21.9857	0.397837	-3.88253	20.0607	C39
55	2016	12	1	0.167043	4.98292	4.72653	0.096653	22.6383	0.660779	-4.03521	22	59	0	22.225	0.42604	-3.77737	17.4444	C33
55	2017	12	1	0.226843	5.96896	4.79043	0.030498	23.1542	0.53991	-4.07209	23	60	0	22.0944	0.406849	-3.80106	18.0436	C33
55	2018	12	1	0.246777	5.26579	4.81632	0.150949	22.7548	0.575245	-4.09663	24	59	0	22.1272	0.405195	-3.83745	18.9151	C33
55	2019	12	1	0.242685	5.44415	4.75284	0.032172	23.197	0.540957	-4.13253	25	62	0	22.1054	0.411775	-3.86158	19.5525	C33
55	2020	12	1	0.289833	5.29882	4.65933	0.210732	23.0897	0.512594	-4.16963	26	39	0	21.9873	0.397835	-3.88206	20.0592	C33
56	2016	12	0	0.1693			0.01094	23.0879	0.482337	-4.05673	23	59	0	22.224	0.426445	-3.77732	17.4422	L72
56	2017	12	0	0.228734			0.006123	23.2455	0.554071	-4.07589	24	60	0	22.0942	0.406822	-3.80105	18.0418	L72
56	2018	12	0	0.248619			0.008952	23.3076	0.561924	-4.12138	25	59	0	22.1262	0.40522	-3.8374	18.9133	L72
56	2019	12	0	0.244406			0.014824	23.3744	0.591611	-4.16614	26	62	0	22.1051	0.411688	-3.86152	19.5508	L72
56	2020	12	0	0.291351			-0.02719	23.1877	0.588872	-4.21027	27	39	0	21.9872	0.39772	-3.882	20.0577	L72
58	2016	12	0	0.1693			0.003303	22.6873	0.656307	-3.93526	20	59	1	22.2249	0.42605	-3.77759	17.449	L72
58	2017	12	1	0.226843			0.04405	22.6681	0.630906	-3.99452	21	60	1	22.0953	0.406676	-3.8012	18.0474	L72
58	2018	12	1	0.246777			0.055814	21.6587	0.309922	-4.03404	22	59	1	22.1292	0.405685	-3.83756	18.9188	L72
58	2019	12	1	0.242685			0.005176	22.4865	0.574448	-4.07684	23	62	1	22.1066	0.411718	-3.86167	19.5559	L72
58	2020	12	1	0.289833			0.016665	22.5463	0.594452	-4.11752	24	39	1	21.9881	0.397711	-3.88214	20.0622	L72
59	2016	27	1	0.184615	3.4012	4.2603	0.012365	24.0519	0.494189	-3.78113	19	28	1	22.5429	0.501274	-3.82367	18.3692	C25
59	2017	27	1	0.261539	3.4012	4.40312	0.034618	24.2033	0.576934	-3.8231	20	42	1	22.5649	0.486988	-3.86347	19.2923	C25
59	2018	27	1	0.276923	3.4012	4.50479	0.058913	24.1691	0.646672	-3.85584	21	37	1	22.5359	0.4737	-3.88703	20.0154	C25
59	2019	27	1	0.298507	4.26268	4.81916	0.035729	24.1029	0.51817	-3.9111	22	30	1	22.4056	0.458661	-3.89681	20.4478	C25
59	2020	27	1	0.348485	4.9694	4.65538	0.062682	24.1562	0.591054	-3.95852	23	33	1	22.3932	0.453939	-3.93897	21.3939	C25
60	2016	12	1	0.167043	5.82859	4.71115	0.020149	23.5547	0.515829	-3.97916	22	59	1	22.2229	0.426369	-3.77749	17.4444	C32
60	2017	12	1	0.226843	6.04742	4.78952	0.04663	23.694	0.450591	-4.008	23	60	1	22.0934	0.407018	-3.80118	18.0436	C32
60	2018	12	1	0.246777	5.74923	4.81138	0.042882	23.7349	0.440773	-4.04431	24	59	1	22.1254	0.405443	-3.83754	18.9151	C32
60	2019	12	1	0.242685	5.75619	4.75019	0.045171	23.9157	0.47259	-4.07964	25	62	1	22.1042	0.411893	-3.86167	19.5525	C32
60	2020	12	1	0.289833	6.18567	4.65309	0.057955	23.6608	0.448532	-4.09724	26	39	1	21.9864	0.397933	-3.88217	20.0592	C32
61	2016	12	1	0.167043	4.13597	4.74193	0.020757	23.6988	0.649514	-3.9775	22	59	1	22.2226	0.426066	-3.7775	17.4444	L72
61	2017	12	1	0.226843	5.45344	4.79643	0.003246	23.6594	0.659883	-4.00815	23	60	1	22.0935	0.406621	-3.80118	18.0436	L72
61	2018	12	1	0.246777	5.42341	4.81471	0.005407	23.571	0.637762	-4.04724	24	59	1	22.1257	0.40508	-3.83754	18.9151	L72
61	2019	12	1	0.242685	5.3904	4.75329	0.022783	23.6888	0.634451	-4.08377	25	62	1	22.1046	0.411614	-3.86166	19.5525	L72
61	2020	12	1	0.289833	4.81875	4.66271	0.005275	23.6677	0.653134	-4.12489	26	39	1	21.9864	0.397622	-3.88213	20.0592	L72
62	2016	12	0	0.1693			0.063191	23.1525	0.496825	-4.03476	22	59	0	22.2238	0.426412	-3.77737	17.4444	F51
62	2017	12	0	0.228734			0.074702	23.0556	0.500546	-4.06781	23	60	0	22.0946	0.406923	-3.80106	18.0436	F51
62	2018	12	0	0.248619			0.063531	22.6581	0.410328	-4.09864	24	59	0	22.1274	0.405499	-3.83744	18.9151	F51
62	2019	12	0	0.244406			0.058797	23.2281	0.50159	-4.13265	25	62	0	22.1054	0.411843	-3.86158	19.5525	F51
62	2020	12	0	0.291351			0.05332	22.871	0.477586	-4.16742	26	39	0	21.9876	0.397888	-3.88206	20.0592	F51
63	2016	12	1	0.167043	5.96871	4.70861	-0.00994	25.6766	0.711347	-3.45216	19	59	0	22.2181	0.425926	-3.77869	17.4513	C39
63	2017	12	1	0.226843	6.50309	4.78422	0.040911	25.6735	0.731206	-3.48755	20	60	0	22.0896	0.406485	-3.80217	18.0493	C39
63	2018	12	1	0.246777	6.35036	4.80525	-0.053725	25.5858	0.745184	-3.5575	21	59	0	22.122	0.404882	-3.83844	18.9207	C39
63	2019	12	1	0.242685	6.94601	4.74011	0.037415	25.6928	0.684777	-3.57304	22	62	0	22.1011	0.411528	-3.86254	19.5577	C39
63	2020	12	1	0.289833	6.95081	4.6477	0.031345	25.7381	0.693813	-3.59457	23	39	0	21.9833	0.39756	-3.88293	20.0637	C39
65	2016	4	0	0.193799			0.047378	23.1625	0.640241	-4.40797	32	18	1	22.8093	0.437993	-3.65415	15.814	E48
65	2017	4	0	0.23741			0.050153	23.4142	0.630137	-4.45198	33	20	1	22.7051	0.432064	-3.68305	16.5108	E48
65	2018	4	0	0.310954			0.04349	23.2204	0.698646	-4.49208	34	35	1	22.7157	0.425029	-3.72305	17.4629	E48
65	2019	4	0	0.367742			0.043367	23.6181	0.655597	-4.51243	35	23	1	22.6695	0.40766	-3.74714	18.071	E48
65	2020	4	0	0.37037			0.053966	23.1611	0.597413	-4.5326	36	20	1	22.4685	0.380397	-3.77449	18.5812	E48
66	2016	12	0	0.1693			0.005253	24.4334	0.767378	-3.73758	19	59	1	22.2209	0.425799	-3.77804	17.4513	C39
66	2017	12	1	0.226843	4.492	4.80761	0.04579	23.4447	0.502777	-3.9097	20	60	1	22.0939	0.406919	-3.80136	18.0493	C39
66	2018	12	1	0.246777	4.36424	4.82551	0.035401	24.0386	0.660481	-3.94491	21	59	1	22.1248	0.405038	-3.83773	18.9207	C39
66	2019	12	1	0.242685	4.5865	4.76011	0.053799	23.7992	0.600809	-3.95199	22	62	1	22.1044	0.411672	-3.86189	19.5577	C39
66	2020	12	1	0.289833	5.37059	4.65883	0.066014	23.496	0.584406	-3.96043	23	39	1	21.9867	0.397726	-3.88238	20.0637	C39
68	2016	12	0	0.1693			-0.048218	22.0353	0.790441	-3.83498	19	59	0	22.2264	0.425746	-3.77782	17.4513	M74
68	2017	12	0	0.228734			0.00664	20.9961	0.390353	-3.94083	20	60	0	22.0985	0.407132	-3.80131	18.0493	M74
68	2018	12	0	0.248619			0.011643	21.7542	0.610299	-3.99017	21	59	0	22.1291	0.40513	-3.83764	18.9207	M74
68	2019	12	0	0.244406			0.001904	22.0547	0.747129	-4.03326	22	62	1	22.1074	0.41142	-3.86175	19.5577	M74
68	2020	12	0	0.291351			-0.040564	21.9598	0.728095	-4.07269	23	39	1	21.989	0.397508	-3.88221	20.0637	M74
69	2016	12	0	0.1693			0.037781	26.6624	0.749767	-3.44287	19	59	1	22.2159	0.425839	-3.77871	17.4513	K70
69	2017	12	0	0.228734			0.049957	25.7092	0.671215	-3.3629	20	60	1	22.0896	0.406599	-3.8024	18.0493	K70
69	2018	12	0	0.248619			0.034436	26.847	0.75826	-3.30232	21	59	1	22.1197	0.404857	-3.83891	18.9207	K70
69	2019	12	0	0.244406			0.042851	26.1053	0.698911	-3.25131	22	62	1	22.1004	0.411503	-3.86309	19.5577	K70
69	2020	12	0	0.291351			0.038394	26.4074	0.737692	-3.22194	23	39	1	21.9823	0.397494	-3.8835	20.0637	K70
70	2016	12	1	0.167043	1.24415	4.79451	0.048884	22.5294	0.610373	-3.91789	19	59	1	22.2253	0.426155	-3.77763	17.4513	C38
70	2017	12	1	0.226843	-0.916291	4.87049	0.041464	22.7452	0.634459	-3.95707	20	60	1	22.0952	0.406669	-3.80127	18.0493	C38
70	2018	12	1	0.246777	2.41413	4.84541	0.045221	22.3457	0.594942	-3.99239	21	59	1	22.128	0.405159	-3.83764	18.9207	C38
70	2019	12	1	0.242685	2.22246	4.78014	0.045416	22.7545	0.551146	-4.0321	22	62	1	22.1062	0.411758	-3.86175	19.5577	C38
70	2020	12	1	0.289833	2.37024	4.67995	0.005491	23.086	0.66929	-4.05685	23	39	1	21.9873	0.397598	-3.88223	20.0637	C38
78	2016	12	0	0.1693			0.026691	24.1529	0.790373	-4.06098	24	59	0	22.2216	0.425746	-3.77731	17.4399	F52
78	2017	12	0	0.228734			0.02994	23.5364	0.647212	-4.02361	25	60	0	22.0937	0.406645	-3.80115	18.0399	F52
78	2018	12	0	0.248619			0.012507	24.4409	0.809302	-4.01643	26	59	0	22.1241	0.404763	-3.8376	18.9114	F52
78	2019	12	0	0.244406			0.017753	24.4399	0.825944	-4.05625	27	62	0	22.1033	0.411285	-3.86171	19.5491	F52
78	2020	12	1	0.289833			-0.001039	24.4051	0.811438	-4.10253	28	39	0	21.9853	0.397382	-3.88216	20.0561	F52
88	2016	12	1	0.167043	1.64094	4.7873	0.046601	22.8343	0.215342	-3.90929	19	59	1	22.2246	0.42705	-3.77765	17.4513	G54
88	2017	12	1	0.226843	5.39363	4.79712	0.046564	22.9529	0.238875	-3.94411	20	60	1	22.0948	0.40742	-3.8013	18.0493	G54
88	2018	12	1	0.246777	4.74528	4.82163	0.035802	23.1227	0.257485	-3.97859	21	59	1	22.1265	0.405781	-3.83767	18.9207	G54
88	2019	12	1	0.242685	4.35991	4.76203	0.047117	23.0564	0.248857	-4.01457	22	62	1	22.1057	0.412278	-3.86178	19.5577	G54
88	2020	12	1	0.289833	4.80459	4.66281	0.029232	23.2967	0.2492	-4.04224	23	39	1	21.987	0.398235	-3.88225	20.0637	G54
89	2016	12	0	0.1693			0.046071	23.2474	0.141008	-3.846	18	59	1	22.2236	0.427219	-3.77779	17.4535	G56
89	2017	12	1	0.226843	1.50408	4.84235	0.002545	23.4391	0.210235	-3.8822	19	60	1	22.0939	0.407474	-3.80142	18.0512	G56
89	2018	12	1	0.246777	4.68259	4.82227	0.050679	23.3225	0.13351	-3.92019	20	59	1	22.1262	0.40601	-3.83777	18.9225	G56
89	2019	12	1	0.242685	4.62625	4.75977	0.051462	23.2972	0.144605	-3.95678	21	62	1	22.1053	0.412457	-3.86188	19.5594	G56
89	2020	12	1	0.289833	5.52126	4.65777	0.04319	23.3639	0.138555	-3.9902	22	39	1	21.9869	0.398403	-3.88233	20.0652	G56
90	2016	12	1	0.167043	6.25055	4.70348	0.024428	24.1809	0.724716	-4.00556	23	59	1	22.2215	0.425895	-3.77743	17.4422	E48
90	2017	12	1	0.226843	4.87588	4.80314	0.030384	24.6151	0.774743	-4.00951	24	60	1	22.0916	0.406403	-3.80118	18.0418	E48
90	2018	12	1	0.246777	4.46533	4.82448	0.030601	24.4199	0.760364	-4.01932	25	59	1	22.1241	0.404853	-3.83759	18.9133	E48
90	2019	12	1	0.242685	4.87535	4.75766	0.023127	23.6829	0.671569	-4.01994	26	62	1	22.1046	0.41155	-3.86177	19.5508	E48
90	2020	12	1	0.289833	4.70953	4.66348	0.023194	23.9734	0.74455	-4.02417	27	39	1	21.986	0.397483	-3.88228	20.0577	E48
96	2016	12	0	0.1693			0.060702	21.6606	0.0593	-3.81219	17	59	1	22.2272	0.427404	-3.77787	17.4558	F51
96	2017	12	0	0.228734			0.042204	21.6967	0.055786	-3.85538	18	60	1	22.0972	0.407767	-3.80147	18.0531	F51
96	2018	12	0	0.248619			0.122159	21.6111	0.051592	-3.89757	19	59	1	22.1293	0.406161	-3.83781	18.9244	F51
96	2019	12	0	0.244406			0.043255	21.847	0.07023	-3.94343	20	62	1	22.1077	0.412585	-3.8619	19.5611	F51
96	2020	12	0	0.291351			0.043773	21.804	0.07143	-3.9855	21	39	1	21.9892	0.398505	-3.88234	20.0668	F51
99	2016	12	0	0.1693			0.028101	22.4573	0.434482	-3.83772	17	59	1	22.2254	0.426553	-3.77781	17.4558	G56
99	2017	12	0	0.228734			0.018331	22.3111	0.412218	-3.87778	18	60	1	22.096	0.407091	-3.80143	18.0531	G56
99	2018	12	1	0.246777	2.3979	4.84558	0.036019	22.4917	0.42148	-3.91774	19	59	1	22.1277	0.405479	-3.83778	18.9244	G56
99	2019	12	1	0.242685	0.470004	4.79499	0.017003	22.4499	0.455037	-3.95747	20	62	1	22.1067	0.411923	-3.86188	19.5611	G56
99	2020	12	1	0.289833	0.832909	4.69078	0.038741	22.4303	0.347693	-3.99787	21	39	1	21.9883	0.398086	-3.88232	20.0668	G56
100	2016	12	0	0.1693			0.022189	25.8283	0.612465	-3.24132	14	59		22.2178	0.42615	-3.77917	17.4626	C39
100	2017	12	1	0.226843	6.44364	4.78491	0.021089	25.9847	0.684216	-3.25648	15	60		22.089	0.406575	-3.8026	18.0588	C39
100	2018	12	1	0.246777	6.38411	4.8049	0.022114	25.8003	0.662227	-3.24085	16	59		22.1216	0.405035	-3.83903	18.9299	C39
100	2019	12	1	0.242685	6.65839	4.74255	0.01964	26.2759	0.650817	-3.32823	17	62		22.1001	0.411586	-3.86296	19.5663	C39
100	2020	12	1	0.289833	4.18472	4.66718	0.014528	25.7146	0.689087	-3.22708	18	39		21.9833	0.397568	-3.88349	20.0713	C39
150	2016	12	1	0.167043	5.58616	4.71556	-0.261063	22.507	0.846754	-4.07377	23	59	0	22.2253	0.425619	-3.77728	17.4422	Q83
150	2017	12	0	0.228734			0.024254	22.8364	0.695233	-4.11211	24	60	0	22.095	0.406554	-3.80098	18.0418	Q83
150	2018	12	0	0.248619			0.024188	22.7541	0.68845	-4.14921	25	59	0	22.1272	0.404986	-3.83735	18.9133	Q83
150	2019	12	0	0.244406			-0.120641	22.3512	0.94591	-4.19732	26	62	0	22.1069	0.411078	-3.86146	19.5508	Q83
150	2020	12	0	0.291351			0.103158	22.6973	0.65133	-4.23791	27	39	0	21.9879	0.397625	-3.88196	20.0577	Q83
151	2016	4	0	0.193799			0.038664	21.4923	0.536344	-3.80036	17	18	1	22.8158	0.438395	-3.65651	15.8721	F51
151	2017	4	0	0.23741			0.003658	21.5956	0.60374	-3.84364	18	20	1	22.7117	0.432159	-3.68524	16.5648	F51
151	2018	4	0	0.310954			0.041003	21.4919	0.54077	-3.88367	19	35	1	22.7218	0.425587	-3.7252	17.5159	F51
151	2019	4	0	0.367742			-0.16106	21.3138	0.64677	-3.93115	20	23	1	22.677	0.407688	-3.74902	18.1194	F51
151	2020	4	0	0.37037			0.048767	21.4502	0.517535	-3.94859	21	20	1	22.4734	0.380624	-3.77616	18.6239	F51
153	2016	9	0	0.26087			0.023611	21.7413	0.559038	-3.8938	19	65	0	22.5099	0.459198	-3.77198	16.7717	C27
153	2017	9	0	0.393939			0.028078	22.0142	0.601789	-3.94013	20	104	0	22.4812	0.445095	-3.8035	17.596	C27
153	2018	9	0	0.44			0.020182	21.8245	0.570549	-3.98444	21	66	0	22.4228	0.425528	-3.83912	18.52	C27
153	2019	9	0	0.432692			0.018355	21.6357	0.537108	-4.03134	22	31	0	22.4063	0.434743	-3.86489	19.1442	C27
153	2020	9	0	0.427419			0.022646	21.9929	0.627174	-4.07204	23	49	0	22.1742	0.414142	-3.85956	19.0645	C27
155	2016	6	0	0.333333			0.031802	22.9462	0.507244	-3.90336	19	50	1	22.1269	0.417476	-3.82388	18.6571	D44
155	2017	6	0	0.428571			0.056232	22.638	0.458189	-3.95521	20	69	1	22.1117	0.43887	-3.85203	19.2411	D44
155	2018	6	0	0.495575			0.045464	22.7037	0.417335	-3.99366	21	44	1	22.0798	0.410471	-3.88527	20.0708	D44
155	2019	6	0	0.521008			0.294072	21.8026	0.030155	-4.0336	22	43	1	22.0464	0.407409	-3.91185	20.8151	D44
155	2020	6	0	0.492424			0.056845	22.7014	0.475944	-4.06443	23	49	1	22.006	0.390159	-3.92703	21.0606	D44
156	2016	19	0	0.0754717			0.0428	23.3647	0.279278	-3.99671	22	20	1	22.1997	0.393742	-3.75449	16.3554	R86
156	2017	19	0	0.10567			0.0437	23.4139	0.277813	-4.03439	23	29	1	21.9734	0.378737	-3.77829	17.0541	R86
156	2018	19	0	0.168317			0.044465	23.3919	0.280398	-4.07246	24	36	1	21.9839	0.377478	-3.82205	18.1114	R86
156	2019	19	0	0.225581			0.041055	23.4784	0.300245	-4.10658	25	31	1	21.988	0.376877	-3.84902	18.7744	R86
156	2020	19	0	0.239686			0.040601	23.8777	0.40751	-4.10218	26	26	1	21.8674	0.361384	-3.87363	19.4558	R86
157	2016	22	1	0.282353	5.94017	4.65674	-0.01015	25.2135	0.576009	-3.49401	17	65		22.0334	0.440779	-3.75121	16.6	C35
157	2017	22	1	0.428571	6.99393	4.5014	0.020936	25.2608	0.585172	-3.55073	18	90		21.9366	0.418133	-3.77559	17.1122	C35
157	2018	22	1	0.495049	6.73102	4.63011	0.015009	25.1439	0.540256	-3.56242	19	86		21.9217	0.407773	-3.81079	17.901	C35
157	2019	22	1	0.485437	7.00837	4.33363	0.046434	25.2458	0.570609	-3.60611	20	67		21.9211	0.420133	-3.85141	18.8932	C35
157	2020	22	1	0.486726	7.91633	4.41363	0.063257	25.4792	0.588158	-3.58634	21	60		21.8967	0.392368	-3.87131	19.3097	C35
158	2016	17	0	0.173913			0.027761	23.2719	0.52987	-3.84407	18	72	1	22.7202	0.398485	-3.70466	16.8261	I65
158	2017	17	0	0.215686			0.0271	23.273	0.551411	-3.88416	19	58	1	22.7837	0.433748	-3.75407	17.8627	I65
158	2018	17	0	0.411765			0.006726	23.3734	0.581776	-3.91605	20	42	1	22.8482	0.434541	-3.79523	18.8627	I65
158	2019	17	0	0.415094			0.012935	23.3725	0.569219	-3.95597	21	44	1	22.7415	0.416643	-3.83474	19.6981	I65
158	2020	17	0	0.413793			0.007191	23.4243	0.594665	-3.99154	22	36	1	22.6026	0.41243	-3.85368	20.4483	I65
159	2016	14	1	0.289474			0.031723	21.7089	0.181153	-3.82609	17	81	0	22.6024	0.5674	-3.72395	16.5263	F51
159	2017	14	1	0.589744			0.011509	21.8599	0.292732	-3.86491	18	82	0	22.6207	0.576094	-3.75846	17.4359	F51
159	2018	14	1	0.609756			0.018187	21.7312	0.218467	-3.89957	19	33	0	22.5559	0.559868	-3.798	18.4146	F51
159	2019	14	1	0.634146			-0.023415	21.8344	0.310459	-3.94109	20	59	0	22.6836	0.559088	-3.83746	19.4146	F51
159	2020	14	1	0.595238	1.60944	4.90738	0.009251	21.759	0.224618	-3.97829	21	63	0	22.5618	0.54078	-3.86575	20.4048	F51
301	2016	15	1	0.121622	3.91202	4.07333	0.046006	24.2798	0.563384	-3.87781	18	34	1	22.1206	0.44294	-3.76001	16.6149	C28
301	2017	15	1	0.15864	3.91202	4.82582	0.051641	22.2083	0.186972	-3.91661	19	47	1	22.0064	0.391235	-3.78229	17.2323	C28
301	2018	15	1	0.204301	3.91202	4.55275	0.004969	24.8653	0.64172	-3.87088	20	27	0	21.986	0.3969	-3.82537	18.2258	C28
301	2019	15	0	0.178392			0.029632	22.3262	0.302185	-3.84362	21	42	0	21.9361	0.40549	-3.84953	18.7965	C28
301	2020	15	0	0.201699			0.038712	23.8083	0.407513	-3.77348	22	23	0	21.8085	0.358123	-3.8573	19.0064	C28
333	2016	12	1	0.167043			0.092977	25.8626	0.595683	-3.27802	16	59	0	22.2177	0.426188	-3.77908	17.4581	C38
333	2017	12	1	0.226843			0.076326	26.6104	0.655263	-3.19998	17	60	0	22.0879	0.40663	-3.80271	18.055	C38
333	2018	12	1	0.246777			0.075013	26.2371	0.665768	-3.21963	18	59	0	22.1208	0.405028	-3.83907	18.9262	C38
333	2019	12	1	0.242685			0.082102	26.2981	0.649397	-3.21326	19	62	0	22.1001	0.411589	-3.86316	19.5628	C38
333	2020	12	1	0.289833	7.36074	4.64481	0.083712	26.4335	0.644	-3.19033	20	39	0	21.9822	0.397636	-3.88355	20.0683	C38
338	2016	10	0	0.134969			0.041643	26.3245	0.702924	-3.20977	14	50	1	22.4093	0.402732	-3.79285	17.3742	C36
338	2017	10	0	0.201087			0.02193	25.8231	0.728267	-3.2059	15	52	1	22.325	0.398605	-3.81607	18.0217	C36
338	2018	10	0	0.278075			0.050276	26.1906	0.705383	-3.22121	16	52	1	22.3036	0.413495	-3.85104	18.877	C36
338	2019	10	1	0.276382	7.6009	4.47945	0.056635	26.0476	0.696705	-3.21529	17	24	1	22.2742	0.40792	-3.87777	19.5779	C36
338	2020	10	0	0.281818			0.048399	25.9684	0.702829	-3.21072	18	35	1	22.192	0.380702	-3.8989	20.1682	C36
400	2016	18	1	0.353846			0.047758	23.545	0.452629	-4.0351	23	43	1	22.5168	0.456061	-3.80028	17.6769	C38
400	2017	18	1	0.447761			0.018777	23.4027	0.426969	-4.06906	24	68	1	22.4709	0.450456	-3.83	18.4478	C38
400	2018	18	1	0.507463			0.065764	23.3836	0.472021	-4.11345	25	69	1	22.5239	0.452885	-3.87329	19.4478	C38
400	2019	18	1	0.5			0.032768	23.4373	0.42498	-4.15037	26	50	1	22.5316	0.445344	-3.91404	20.5294	C38
400	2020	18	1	0.43421			0.044536	23.4517	0.469273	-4.18013	27	68	1	22.3251	0.405411	-3.92554	20.8289	C38
401	2016	17	0	0.173913			0.080757	24.8298	0.525172	-3.85492	22	72	1	22.6863	0.398587	-3.70443	16.7391	C30
401	2017	17	1	0.196078	2.63906	4.72798	-0.00057	24.4485	0.730765	-3.89683	23	58	1	22.7606	0.430231	-3.75382	17.7843	C30
401	2018	17	1	0.392157			0.041289	24.8503	0.615594	-3.85668	24	42	1	22.8192	0.433878	-3.79639	18.7843	C30
401	2019	17	1	0.396226	6.48616	4.49376	0.003196	24.4377	0.725263	-3.90101	25	44	1	22.7214	0.413698	-3.83577	19.6226	C30
401	2020	17	1	0.396552	7.98424	4.33869	0.087937	24.7999	0.454608	-3.94725	26	36	1	22.5788	0.414845	-3.85444	20.3793	C30
402	2016	4	0	0.193799			0.025438	25.8108	0.759361	-3.59429	21	18	1	22.7991	0.437531	-3.65731	15.8566	K70
402	2017	4	0	0.23741			0.032765	25.5533	0.730814	-3.6064	22	20	1	22.6974	0.431702	-3.68609	16.5504	K70
402	2018	4	0	0.310954			0.027184	25.724	0.749551	-3.59863	23	35	1	22.7068	0.424849	-3.72621	17.5018	K70
402	2019	4	1	0.364516			0.024953	25.4492	0.724098	-3.61339	24	23	1	22.6636	0.407439	-3.75004	18.1064	K70
402	2020	4	0	0.37037			0.013111	25.8544	0.764757	-3.64046	25	20	1	22.4609	0.37992	-3.77703	18.6125	K70
403	2016	11	0	0.363636			0.03196	20.9698	0.588208	-3.99181	23	32	0	22.9485	0.532815	-3.78167	18.5758	C27
403	2017	11	0	0.424242			0.011544	21.0013	0.589444	-4.0356	24	74	0	22.9541	0.552517	-3.81686	19.5758	C27
403	2018	11	0	0.424242			0.056878	20.999	0.529828	-4.07533	25	53		22.9135	0.495223	-3.84983	20.5758	C27
403	2019	11	0	0.424242			0.110542	21.2256	0.414924	-4.11105	26	42		22.9375	0.542411	-3.88944	21.5758	C27
403	2020	11	0	0.514286			0.124121	20.9636	0.369631	-4.18013	27	31		22.8497	0.490309	-3.92581	22.3714	C27
404	2016	16	0	0.425			0.016226	23.0352	0.582463	-4.03	22	53	1	22.3664	0.420413	-3.78017	17.325	C34
404	2017	16	0	0.52381			0.021256	23.0237	0.602868	-4.06044	23	61	1	22.2297	0.412047	-3.80344	17.9762	C34
404	2018	16	0	0.590909			0.016611	23.1155	0.596269	-4.0998	24	51	1	22.2653	0.42604	-3.82818	18.5454	C34
404	2019	16	0	0.543478			0.009759	23.0504	0.584174	-4.13894	25	44	1	22.1395	0.401435	-3.85216	19.2174	C34
404	2020	16	0	0.527273			0.048845	22.8154	0.598875	-4.17503	26	27	1	22.1683	0.39045	-3.84749	19.1091	C34
407	2016	10	0	0.134969			-0.075581	22.1825	0.41451	-4.03619	22	50	0	22.4347	0.404502	-3.78778	17.3252	D45
407	2017	10	0	0.201087			0.028301	22.5838	0.574102	-4.07788	23	52	0	22.3426	0.399442	-3.81133	17.9783	D45
407	2018	10	0	0.278075			0.024321	22.3417	0.465132	-4.11627	24	52	0	22.3242	0.41478	-3.84626	18.8342	D45
407	2019	10	0	0.281407			0.031934	22.6332	0.570321	-4.15604	25	24	0	22.2914	0.408555	-3.87304	19.5377	D45
407	2020	10	0	0.281818			0.031333	22.5965	0.552642	-4.19532	26	35	0	22.2074	0.381384	-3.89443	20.1318	D45
408	2016	30	1	0.555556	1.10856	4.67415	0.026377	22.884	0.08764	-3.95316	20	28	0	22.6414	0.690043	-3.79609	18.3333	C26
408	2017	30	1	0.666667	-1.46968	3.93378	0.157134	22.7703	0.156207	-3.99159	21	36	0	22.8163	0.482504	-3.83253	19.3333	C26
408	2018	30	1	0.444444	3.4012	5.221	0.090584	22.9624	0.207796	-4.02364	22	31	0	22.6476	0.440824	-3.87267	20.3333	C26
408	2019	30	1	0.444444	3.4012	6.81413	0.124885	22.7194	0.186463	-4.06226	23	33	0	22.6718	0.486778	-3.93337	21.3333	C26
408	2020	30	1	0.444444			0.031965	22.9896	0.180113	-4.10726	24	37	0	22.5516	0.471396	-3.97167	22.3333	C26
409	2016	10	0	0.134969			-0.030946	22.5475	0.78185	-4.07683	23	50	1	22.4325	0.402248	-3.78753	17.319	I65
409	2017	10	0	0.201087			-0.227375	22.0673	0.666963	-4.11728	24	52	1	22.3454	0.398938	-3.81112	17.9728	I65
409	2018	10	1	0.272727			0.099763	20.7197	0.427478	-4.15757	25	52	1	22.3329	0.414981	-3.84603	18.8289	I65
409	2019	10	0	0.281407			-0.04541	22.5106	0.818473	-4.19361	26	24	1	22.292	0.407308	-3.87286	19.5327	I65
409	2020	10	0	0.281818			0.026565	22.2907	0.551379	-4.11867	27	35	1	22.2087	0.38139	-3.89478	20.1273	I65
411	2016	19	0	0.0754717			0.027462	22.6673	0.757153	-4.07454	23	20	1	22.2019	0.39224	-3.75424	16.3522	F51
411	2017	19	0	0.10567			0.030471	23.1437	0.715042	-4.10521	24	29	1	21.9741	0.37761	-3.77811	17.0515	F51
411	2018	19	1	0.165842	3.80666	4.3125	0.024895	22.9197	0.768319	-4.14568	25	36	1	21.9851	0.37627	-3.82187	18.1089	F51
411	2019	19	1	0.223256	4.22931	4.29095	0.021077	22.9297	0.790254	-4.176	26	31	1	21.9893	0.375738	-3.84886	18.7721	F51
411	2020	19	1	0.237721	4.171	4.06016	0.031355	23.1	0.72408	-4.21323	27	26	1	21.869	0.360762	-3.87341	19.4538	F51
413	2016	17	1	0.152174			-0.053565	24.895	0.558631	-3.91277	24	72	0	22.6849	0.39786	-3.70317	16.6957	C39
413	2017	17	0	0.215686			0.028646	24.9381	0.526364	-3.87773	25	58	0	22.751	0.434239	-3.7542	17.7451	C39
413	2018	17	0	0.411765			0.031261	25.0079	0.539472	-3.9022	26	42	0	22.8161	0.43537	-3.7955	18.7451	C39
413	2019	17	0	0.415094			-0.022995	24.9392	0.534897	-3.95748	27	44	0	22.7119	0.41729	-3.83471	19.5849	C39
413	2020	17	1	0.396552			0.027987	24.5697	0.507345	-4.00711	28	36	0	22.5828	0.413936	-3.85341	20.3448	C39
415	2016	14	0	0.31579			0.012514	26.305	0.794467	-3.48413	23	81	0	22.4815	0.55126	-3.73295	16.3684	L71
415	2017	14	1	0.589744			0.010507	26.4284	0.882109	-3.41506	24	82	0	22.5036	0.560982	-3.76999	17.2821	L71
415	2018	14	1	0.609756			0.009322	26.3786	0.807246	-3.47225	25	33	0	22.4425	0.545508	-3.80842	18.2683	L71
415	2019	14	1	0.634146	2.23001	4.94303	-0.034353	26.2456	0.833928	-3.53729	26	59	0	22.576	0.546321	-3.84731	19.2683	L71
415	2020	14	1	0.595238	2.52573	4.86573	0.013115	26.1015	0.825802	-3.59718	27	63	0	22.4584	0.526466	-3.87483	20.2619	L71
417	2016	9	0	0.26087			0.039236	22.9452	0.551745	-4.06448	23	65	1	22.4969	0.459277	-3.77012	16.7283	F52
417	2017	9	1	0.383838	3.80243	4.12771	0.02931	23.0354	0.572341	-4.09978	24	104	1	22.4709	0.445393	-3.80189	17.5556	F52
417	2018	9	1	0.43	4.49189	4.12007	0.029851	23.0758	0.575794	-4.13746	25	66	1	22.4103	0.425475	-3.83758	18.48	F52
417	2019	9	1	0.423077	3.2988	4.01213	0.022839	23.1047	0.562743	-4.1757	26	31	1	22.3922	0.434497	-3.8635	19.1058	F52
417	2020	9	1	0.419355	5.38711	4.46567	0.017011	23.1326	0.564571	-4.21395	27	49	1	22.165	0.414646	-3.85841	19.0323	F52
418	2016	15	0	0.125			0.080063	23.7838	0.614859	-4.0079	23	34	0	22.1223	0.442766	-3.75957	16.598	C38
418	2017	15	0	0.161473			0.071099	23.6617	0.631521	-4.03386	24	47	0	22.0023	0.389976	-3.78196	17.2181	C38
418	2018	15	0	0.206989			0.090442	23.8829	0.586257	-4.06152	25	27	0	21.9887	0.397049	-3.82485	18.2124	C38
419	2016	22	0	0.294118			0.029267	22.1039	0.475139	-3.95456	20	65	1	22.07	0.441965	-3.74579	16.5647	F52
419	2017	22	1	0.428571			0.034157	22.3181	0.394411	-3.99554	21	90	1	21.9666	0.42008	-3.77105	17.0816	F52
419	2018	22	1	0.495049			0.035488	22.1479	0.470669	-4.03777	22	86	1	21.9513	0.408462	-3.80608	17.8713	F52
419	2019	22	1	0.485437			0.038755	22.3971	0.348544	-4.07791	23	67	1	21.9488	0.422289	-3.84683	18.8641	F52
419	2020	22	1	0.486726			0.039205	22.3529	0.374371	-4.11795	24	60	1	21.9244	0.39426	-3.86661	19.2832	F52
420	2016	5	0	0.111111			0.013822	22.5446	0.550183	-4.07722	23	25	1	22.4246	0.447336	-3.91647	20.3333	C28
420	2017	5	0	0.194444			0.005009	22.2538	0.417175	-4.11687	24	14	1	22.5089	0.429193	-3.96256	21.3333	C28
420	2018	5	0	0.142857			0.011789	22.8608	0.643893	-4.15399	25	44	1	22.4382	0.444665	-4.00933	22.4571	C28
420	2019	5	0	0.142857			0.019716	22.689	0.591152	-4.18824	26	47	1	22.4498	0.440533	-4.04652	23.4571	C28
420	2020	5	0	0.225			-0.026694	22.8852	0.641798	-4.22721	27	49	1	22.3734	0.400711	-4.07406	24.3684	C28
421	2016	15	0	0.125			0.022827	23.1139	0.686656	-4.11435	24	34	1	22.1245	0.442524	-3.75921	16.5946	D45
421	2017	15	0	0.161473			0.041042	22.6752	0.491874	-4.13513	25	47	1	22.0051	0.390371	-3.78168	17.2153	D45
421	2018	15	0	0.206989			0.053844	23.1207	0.649452	-4.17216	26	27	1	21.9907	0.396879	-3.82456	18.2097	D45
421	2019	15	0	0.178392			0.015037	23.219	0.705187	-4.20807	27	42	1	21.9338	0.404477	-3.84862	18.7814	D45
421	2020	15	0	0.201699			0.021079	23.1599	0.697497	-4.2547	28	23	1	21.8099	0.357508	-3.85628	18.9936	D45
422	2016	21	1	0.282353	3.21888	4.443	0.00459	23.8642	0.950554	-3.9423	24	38	1	22.3385	0.461939	-3.8302	18.9882	C26
422	2017	21	1	0.425287	4.19946	4.51217	-0.035393	24.4065	0.828879	-4.0154	25	49	1	22.4109	0.458413	-3.86653	19.8966	C26
422	2018	21	1	0.576087	3.52046	4.88387	0.013121	23.8983	0.918647	-4.09952	26	47	1	22.2821	0.439825	-3.89729	20.6957	C26
422	2019	21	1	0.489796	4.63279	5.19625	-0.158127	24.2061	0.951838	-4.14391	27	38	1	22.3148	0.426813	-3.91082	21.1122	C26
422	2020	21	1	0.471698	3.23868	5.12447	0.009724	23.815	0.938974	-4.19006	28	27	1	22.1046	0.415063	-3.93355	21.6792	C26
423	2016	10	0	0.134969			0.165158	23.239	0.202369	-4.06059	23	50	1	22.4282	0.405803	-3.78763	17.319	C27
423	2017	10	1	0.195652			0.150441	23.353	0.183198	-4.08662	24	52	1	22.3385	0.401567	-3.81129	17.9728	C27
423	2018	10	1	0.272727	8.47618	4.13075	0.003741	23.1166	0.107124	-4.11769	25	52	1	22.32	0.416695	-3.84625	18.8289	C27
423	2019	10	1	0.276382	6.04025	4.51575	-0.038218	23.1789	0.139923	-4.17088	26	24	1	22.2887	0.410718	-3.87297	19.5327	C27
423	2020	10	1	0.277273			0.186454	23.0208	0.157136	-4.21496	27	35	1	22.2054	0.383182	-3.89434	20.1273	C27
425	2016	15	0	0.125			0.02067	24.6307	0.516661	-3.8844	23	34	1	22.1194	0.443098	-3.75999	16.598	C35
425	2017	15	1	0.15864			0.033562	24.8382	0.504644	-3.90116	24	47	1	21.999	0.390335	-3.78234	17.2181	C35
425	2018	15	1	0.204301			0.004925	24.5069	0.534267	-3.89923	25	27	1	21.987	0.397189	-3.82529	18.2124	C35
425	2019	15	1	0.175879	6.0643	4.59658	0.047164	25.0709	0.564685	-3.88783	26	42	1	21.9292	0.40483	-3.84942	18.7839	C35
425	2020	15	1	0.199575	6.47543	4.27283	0.040804	25.2428	0.627759	-3.88683	27	23	1	21.8055	0.357656	-3.85706	18.9958	C35
426	2016	3	0	0.210526			-0.019738	22.9549	0.446472	-4.02161	22	32	0	23.2729	0.461544	-3.80865	18.4211	B09
426	2017	3	1	0.31579	2.11746	4.91956	-0.019101	22.9131	0.427777	-4.06392	23	35	0	23.3192	0.452205	-3.83805	19.4211	B09
426	2018	3	1	0.473684	4.55388	5.19698	0.009137	23.0018	0.501488	-4.10598	24	37	0	23.2969	0.444437	-3.87277	20.4211	B09
426	2019	3	1	0.578947			0.059322	22.9566	0.423948	-4.14425	25	26	0	23.2782	0.447993	-3.90139	21.4211	B09
426	2020	3	1	0.684211	3.40883	4.27338	0.011026	22.95	0.420149	-4.18401	26	30	0	23.3223	0.456741	-3.93838	22.4211	B09
428	2016	22	0	0.294118			0.000313	22.6054	0.626011	-3.98611	21	65	1	22.0641	0.44019	-3.74542	16.5529	H61
428	2017	22	0	0.438775			-0.049143	22.9103	0.666576	-4.0255	22	90	1	21.9606	0.417303	-3.77075	17.0714	H61
428	2018	22	0	0.50495			-0.007831	22.9235	0.676985	-4.07378	23	86	1	21.9437	0.406419	-3.80573	17.8614	H61
428	2019	22	0	0.495146			-0.097332	22.5352	0.699642	-4.11587	24	67	1	21.9474	0.41888	-3.84646	18.8544	H61
428	2020	22	0	0.495575			-0.097033	22.6969	0.658974	-4.15699	25	60	1	21.9214	0.391741	-3.86626	19.2743	H61
429	2016	12	0	0.1693			0.103504	23.528	0.427832	-4.02449	23	59	1	22.223	0.426569	-3.77739	17.4422	G54
429	2017	12	0	0.228734			0.072942	23.5004	0.449772	-4.06181	24	60	1	22.0938	0.40702	-3.80108	18.0418	G54
429	2018	12	0	0.248619			0.116799	23.5142	0.383508	-4.10316	25	59	1	22.1258	0.405549	-3.83744	18.9133	G54
429	2019	12	0	0.244406			0.082015	23.5954	0.420036	-4.13499	26	62	1	22.1047	0.411983	-3.86157	19.5508	G54
429	2020	12	0	0.291351			0.069088	23.7063	0.481871	-4.16291	27	39	1	21.9864	0.397882	-3.88207	20.0577	G54
430	2016	22	1	0.282353	5.09129	4.69919	0.029568	21.4383	0.667676	-4.07939	24	65	1	22.0778	0.4397	-3.74432	16.5176	N78
430	2017	22	1	0.428571	6.41719	4.51742	0.028261	21.5718	0.331729	-4.1295	25	90	1	21.9742	0.42072	-3.76969	17.0408	N78
430	2018	22	1	0.495049	5.78074	4.65329	-0.03298	21.7513	0.459123	-4.17394	26	86	1	21.9553	0.408576	-3.80474	17.8317	N78
430	2019	22	1	0.485437	6.0066	4.35806	0.004257	21.7046	0.399074	-4.21804	27	67	1	21.9555	0.421798	-3.84547	18.8252	N78
430	2020	22	1	0.486726	3.98898	4.5009	0.01001	21.6379	0.36453	-4.26068	28	60	1	21.9307	0.394347	-3.86535	19.2478	N78
488	2016	10	0	0.134969			0.020816	25.2404	0.718262	-3.7532	23	50	1	22.416	0.402638	-3.78952	17.319	C22
488	2017	10	0	0.201087			0.035588	25.3832	0.713381	-3.7315	24	52	1	22.3274	0.398686	-3.81322	17.9728	C22
488	2018	10	0	0.278075			0.02458	25.1335	0.725773	-3.77225	25	52	1	22.3092	0.413386	-3.84809	18.8289	C22
488	2019	10	0	0.281407			0.024352	25.3803	0.754349	-3.83069	26	24	1	22.2776	0.40763	-3.87468	19.5327	C22
488	2020	10	0	0.281818			0.017898	25.3078	0.731114	-3.88743	27	35	1	22.195	0.380573	-3.89583	20.1273	C22
498	2016	10	0	0.134969			0.025555	24.1909	0.742626	-4.03065	23	50	1	22.4224	0.402489	-3.78781	17.319	E48
498	2017	10	0	0.201087			0.028341	23.8968	0.733793	-4.05527	24	52	1	22.3355	0.398574	-3.81146	17.9728	E48
498	2018	10	1	0.272727	4.56633	4.22849	0.028649	23.4342	0.769289	-4.05972	25	52	1	22.3183	0.413154	-3.84656	18.8289	E48
498	2019	10	1	0.276382	4.11627	4.56049	0.032784	23.5927	0.769372	-4.05777	26	24	1	22.2866	0.407554	-3.87354	19.5327	E48
498	2020	10	1	0.277273	3.97968	4.70085	0.026788	24.7321	0.765899	-4.00114	27	35	1	22.1976	0.380415	-3.89531	20.1273	E48
501	2016	21	1	0.282353	5.29832	4.35259	0.068887	23.6147	0.601671	-4.05431	24	38	1	22.3414	0.466044	-3.82889	18.9882	F52
501	2017	21	1	0.425287	4.63473	4.49936	0.055819	23.6019	0.659722	-4.09296	25	49	1	22.4201	0.460357	-3.86564	19.8966	F52
501	2018	21	1	0.576087	4.6551	4.85748	0.045876	23.8538	0.639567	-4.10522	26	47	1	22.2826	0.442859	-3.89722	20.6957	F52
501	2019	21	1	0.489796	4.66344	5.19548	0.024008	23.8501	0.565163	-4.14133	27	38	1	22.3184	0.430758	-3.91084	21.1122	F52
501	2020	21	0	0.481132			0.051918	23.8843	0.596956	-4.18569	28	27	1	22.104	0.418289	-3.93359	21.6792	F52
503	2016	20	0	0.55			-0.000207	21.0938	0.038413	-4.08951	25	75	0	22.2398	0.427458	-3.9279	20.1	I64
503	2017	20	0	0.545455			-0.14739	20.9704	0.048998	-4.12624	26	53	1	22.1721	0.424651	-3.96224	20.9546	I64
503	2018	20	0	0.727273			-0.187646	20.9832	0.256475	-4.15188	27	40	1	22.1497	0.397958	-4.00115	21.9546	I64
503	2019	20	0	0.772727			0.00878	21.1236	0.053002	-4.1942	28	32	1	22.1561	0.405166	-4.03947	22.9546	I64
503	2020	20	0	0.73913			0.01187	20.9896	0.059551	-4.23343	29	37	1	22.063	0.425809	-4.06562	23.5652	I64
504	2016	22	0	0.294118			0.026316	20.1365	0.758188	-3.80574	25	65	1	22.0931	0.438635	-3.74754	16.5059	M75
504	2017	22	0	0.438775			-0.089554	19.8188	0.682708	-3.91474	26	90	1	21.9921	0.417138	-3.77188	17.0306	M75
504	2018	22	0	0.50495			0.095945	19.5232	0.735191	-3.9168	27	86	1	21.9773	0.405843	-3.80728	17.8218	M75
504	2019	22	0	0.495146			-0.111028	19.6524	0.685587	-3.89673	28	67	1	21.9754	0.419016	-3.84859	18.8155	M75
504	2020	22	0	0.495575			0.068085	19.4077	0.573452	-4.10051	29	60	1	21.9505	0.392498	-3.86676	19.2389	M75
505	2016	20	0	0.55			0.055923	21.0493	0.955978	-4.20121	28	75	1	22.242	0.38158	-3.92231	19.95	C13
505	2017	20	0	0.545455			0.034312	22.5287	0.572467	-4.31707	29	53	1	22.1013	0.400857	-3.95356	20.8182	C13
505	2018	20	0	0.727273			0.034148	22.3779	0.428227	-4.35775	30	40	1	22.0863	0.390152	-3.9918	21.8182	C13
505	2019	20	0	0.772727			0.042937	22.316	0.422619	-4.39796	31	32	1	22.1019	0.388365	-4.03021	22.8182	C13
505	2020	20	1	0.695652			0.038491	22.4629	0.455856	-4.4377	32	37	1	21.999	0.408578	-4.05674	23.4348	C13
506	2016	10	0	0.134969			0.011787	21.6526	0.559942	-4.26764	28	50	0	22.438	0.40361	-3.78636	17.2883	B09
506	2017	10	0	0.201087			-0.012259	21.6872	0.582766	-4.29524	29	52	0	22.3475	0.399395	-3.81015	17.9457	B09
506	2018	10	0	0.278075			-0.18663	21.6583	0.57663	-4.33488	30	52	0	22.3278	0.414184	-3.84509	18.8021	B09
506	2019	10	0	0.281407			0.003061	21.8954	0.511496	-4.377	31	24	0	22.2951	0.40885	-3.87194	19.5075	B09
506	2020	10	0	0.281818			-0.209098	21.5662	0.753075	-4.40911	32	35	0	22.212	0.380473	-3.89345	20.1045	B09
507	2016	12	1	0.167043			0.028223	22.6459	0.522906	-4.23767	27	59	1	22.225	0.426353	-3.77691	17.4331	G55
507	2017	12	1	0.226843			0.021318	23.325	0.56503	-4.27739	28	60	1	22.0941	0.406801	-3.80067	18.0342	G55
507	2018	12	1	0.246777			0.021014	22.4674	0.490038	-4.31504	29	59	1	22.1277	0.405352	-3.83704	18.9059	G55
507	2019	12	1	0.242685			0.026706	22.948	0.38872	-4.34434	30	62	1	22.1058	0.412037	-3.86121	19.5439	G55
507	2020	12	1	0.289833			0.028042	22.5008	0.477613	-4.35999	31	39	1	21.9882	0.397888	-3.88177	20.0516	G55
510	2016	6	1	0.323809	-1.20397	4.22136	0.028177	21.1292	0.416092	-4.1557	27	50	0	22.1442	0.418344	-3.82147	18.581	C26
510	2017	6	1	0.419643	5.15917	4.20118	0.041525	21.3201	0.39717	-4.21012	28	69	0	22.1235	0.439415	-3.84975	19.1696	C26
510	2018	6	1	0.486726	5.55296	4.35979	0.041099	21.0022	0.35885	-4.24894	29	44	0	22.0949	0.410989	-3.88301	20	C26
510	2019	6	1	0.512605	4.84016	4.49008	0.069295	21.1183	0.35626	-4.29753	30	43	0	22.0521	0.404668	-3.90963	20.7479	C26
510	2020	6	1	0.484849	4.28634	4.54924	0.040193	21.1998	0.347894	-4.34917	31	49	0	22.0174	0.39113	-3.92488	21	C26
511	2016	27	0	0.2			0.019619	21.9122	0.707074	-4.27209	28	28	0	22.5758	0.497999	-3.81612	18.2308	C30
511	2017	27	0	0.276923			-0.130415	22.0158	0.629227	-4.30834	29	42	0	22.5985	0.486183	-3.856	19.1538	C30
513	2016	12	0	0.1693			0.282286	23.4894	0.293382	-4.09736	24	59	0	22.2231	0.426873	-3.77722	17.4399	C27
513	2017	12	0	0.228734			0.067769	23.5819	0.326166	-4.10553	25	60	0	22.0936	0.407254	-3.80099	18.0399	C27
513	2018	12	1	0.246777	3.04309	4.839	0.081305	23.6123	0.317149	-4.13639	26	59	0	22.1256	0.405671	-3.83737	18.9114	C27
513	2019	12	1	0.242685	7.16928	4.73822	0.103509	23.7481	0.337565	-4.17322	27	62	0	22.1045	0.412125	-3.86151	19.5491	C27
513	2020	12	1	0.289833	6.01986	4.65425	0.07882	23.0774	0.325153	-4.1981	28	39	0	21.9873	0.39812	-3.88202	20.0561	C27
514	2016	28	0	0.190476			0.00662	22.6059	0.472779	-4.11583	24	39	1	22.8099	0.482736	-3.8669	19.4048	K70
514	2017	28	0	0.282609			0.041796	22.5953	0.425527	-4.15657	25	38	1	22.7134	0.469984	-3.90916	20.5435	K70
514	2018	28	0	0.456522			0.015616	22.5649	0.451933	-4.19587	26	42	1	22.6913	0.481055	-3.94326	21.5435	K70
514	2019	28	0	0.489796			0.017689	22.757	0.498147	-4.23606	27	39	1	22.6758	0.480114	-3.96892	22.3673	K70
514	2020	28	0	0.622641			0.011755	22.6076	0.489082	-4.27202	28	51	1	22.5594	0.458094	-3.97416	22.6415	K70
516	2016	29	0	0.25			0.307032	22.712	0.209426	-4.35784	30	38	0	22.4002	0.456281	-3.77214	17.225	Q83
516	2017	29	0	0.428571			-0.041127	23.029	0.501937	-4.39752	31	48	0	22.3296	0.438779	-3.79677	18.0238	Q83
516	2018	29	0	0.714286			0.033738	22.4867	0.377534	-4.43337	32	37	0	22.4061	0.458134	-3.83963	19.0238	Q83
516	2019	29	0	0.565217			0.036235	22.438	0.370194	-4.46014	33	41	0	22.2131	0.425515	-3.86186	19.4783	Q83
516	2020	29	0	0.576923			0.002873	23.2185	0.584864	-4.48811	34	40	0	22.3171	0.41925	-3.86518	19.8077	Q83
517	2016	19	0	0.0754717			0.041041	23.3031	0.678841	-4.05406	23	20	0	22.1999	0.392486	-3.75431	16.3522	K70
517	2017	19	0	0.10567			0.043884	24.4125	0.831331	-4.08174	24	29	0	21.9708	0.377311	-3.77816	17.0515	K70
517	2018	19	0	0.168317			0.013409	23.1308	0.668969	-4.05742	25	36	0	21.9845	0.376516	-3.82209	18.1089	K70
517	2019	19	0	0.225581			0.022543	23.9144	0.803889	-4.02125	26	31	0	21.987	0.375706	-3.84922	18.7721	K70
517	2020	19	0	0.239686			0.026233	24.9394	0.844589	-3.95746	27	26	0	21.8653	0.360525	-3.87391	19.4538	K70
518	2016	15	0	0.125			-0.032096	20.6463	0.305737	-4.00163	24	34		22.1329	0.44381	-3.75959	16.5946	C27
518	2017	15	0	0.161473			0.005513	20.7405	0.399331	-4.02884	25	47		22.0106	0.390633	-3.78198	17.2153	C27
518	2018	15	0	0.206989			0.033576	20.5293	0.168336	-4.06792	26	27		21.9977	0.398173	-3.82484	18.2097	C27
518	2019	15	0	0.178392			0.011432	20.6524	0.274877	-4.10628	27	42	0	21.9403	0.405558	-3.84887	18.7814	C27
518	2020	15	0	0.201699			0.019104	20.6353	0.278996	-4.12984	28	23	0	21.8152	0.358396	-3.85655	18.9936	C27
519	2016	22	0	0.294118			0.015138	23.0516	0.282296	-4.25887	28	65	1	22.0588	0.444234	-3.74221	16.4706	C35
519	2017	22	1	0.428571	4.82431	4.56167	0.022567	23.222	0.29993	-4.3018	29	90	1	21.9574	0.421044	-3.76793	17	C35
519	2018	22	1	0.495049	3.06199	4.7196	0.023178	23.1222	0.256386	-4.33796	30	86	1	21.9417	0.410584	-3.80311	17.7921	C35
519	2019	22	1	0.485437	4.54786	4.39364	0.012361	22.9983	0.226262	-4.37461	31	67	1	21.9429	0.423476	-3.84395	18.7864	C35
519	2020	22	1	0.486726	4.47301	4.49015	0.033357	23.0672	0.245685	-4.40786	32	60	1	21.9181	0.395399	-3.86404	19.2124	C35
520	2016	21	0	0.294118			0.097552	20.0712	0.391237	-3.89027	24	38	0	22.3831	0.46852	-3.83082	18.9882	G55
520	2017	21	0	0.436782			0.01841	20.0842	0.496333	-3.92769	25	49	0	22.4606	0.462236	-3.86754	19.8966	G55
520	2018	21	0	0.586956			0.097289	20.26	0.399409	-4.00373	26	47	0	22.3216	0.445469	-3.89833	20.6957	G55
520	2019	21	0	0.5			0.016619	20.2669	0.33569	-4.04177	27	38	0	22.355	0.4331	-3.91186	21.1122	G55
520	2020	21	0	0.481132			0.051635	20.2493	0.343084	-4.08499	28	27	0	22.1382	0.420685	-3.93454	21.6792	G55
521	2016	9	0	0.26087			0.017603	23.2496	0.586964	-4.08584	24	65	1	22.4936	0.458894	-3.76989	16.7174	C38
521	2017	9	0	0.393939			0.003064	23.3767	0.640058	-4.10515	25	104	1	22.4674	0.444709	-3.80183	17.5454	C38
521	2018	9	0	0.44			0.002261	23.4934	0.676899	-4.14754	26	66	1	22.4061	0.424464	-3.83748	18.47	C38
521	2019	9	0	0.432692			0.002241	23.4681	0.66999	-4.1957	27	31	1	22.3887	0.433466	-3.86331	19.0962	C38
521	2020	9	0	0.427419			-0.004913	23.5023	0.69186	-4.22431	28	49	1	22.1621	0.41362	-3.85833	19.0242	C38
524	2016	12	0	0.1693			0.035894	20.5642	0.269299	-3.97536	24	59	1	22.2297	0.426928	-3.7775	17.4399	L72
524	2017	12	0	0.228734			0.041727	22.2135	0.419242	-4.15669	25	60	1	22.0962	0.407077	-3.8009	18.0399	L72
524	2018	12	0	0.248619			-0.07438	21.9814	0.321346	-4.19712	26	59	1	22.1286	0.405664	-3.83726	18.9114	L72
524	2019	12	0	0.244406			0.060548	22.2854	0.425437	-4.23753	27	62	1	22.107	0.411974	-3.86139	19.5491	L72
524	2020	12	1	0.289833	4.00733	4.66843	0.04756	22.2457	0.432239	-4.27094	28	39	1	21.9886	0.397957	-3.88191	20.0561	L72
526	2016	24	0	0.186916			-0.029316	21.9591	0.987003	-4.11015	24	31	1	22.2433	0.448357	-3.78775	17.6075	P82
526	2017	24	0	0.31746			0.00281	22.0185	0.979221	-4.15158	25	56	1	22.0858	0.435391	-3.79599	17.9206	P82
526	2018	24	0	0.527559			0.012169	21.9803	0.962444	-4.19218	26	37	1	22.1576	0.423495	-3.83431	18.8268	P82
526	2019	24	0	0.484849			0.003424	22.0032	0.974683	-4.23168	27	42	1	22.1191	0.41177	-3.87066	19.7121	P82
526	2020	24	0	0.503448			0.006298	22.0001	0.981727	-4.27091	28	34	0	21.9842	0.385285	-3.90001	20.4759	P82
528	2016	13	1	0.4	3.94391	3.88932	0.002311	23.7478	0.570183	-3.99813	23	69	1	22.2866	0.49404	-3.92566	20.3333	C35
528	2017	13	1	0.566667	4.1895	4.65366	0.014879	23.7986	0.579048	-4.03206	24	60	1	22.232	0.541974	-3.95687	21.3333	C35
528	2018	13	1	0.483871	4.15309	4.46841	0.039561	24.2499	0.649732	-4.0473	25	62	1	22.505	0.499214	-3.97695	22.0968	C35
528	2019	13	1	0.5	4.47232	4.46337	0.032083	23.9895	0.614775	-4.06859	26	54	1	22.3744	0.468536	-4.0187	22.9375	C35
528	2020	13	1	0.548387	6.20361	4.54082	0.03596	24.1198	0.637307	-4.08845	27	44	1	22.2328	0.46974	-4.04665	23.8387	C35
529	2016	12	0	0.1693			0.090766	21.4692	0.256164	-4.05609	24	59	1	22.2277	0.426958	-3.77732	17.4399	C13
529	2017	12	0	0.228734			0.076302	21.4377	0.291799	-4.11935	25	60	1	22.0977	0.407319	-3.80097	18.0399	C13
529	2018	12	0	0.248619			0.090507	22.0399	0.452043	-4.16187	26	59	1	22.1285	0.405422	-3.83733	18.9114	C13
529	2019	12	0	0.244406			0.067765	21.1858	0.214726	-4.21572	27	62	1	22.1089	0.412337	-3.86143	19.5491	C13
529	2020	12	0	0.291351			0.111579	21.6662	0.301763	-4.27283	28	39	1	21.9895	0.398155	-3.8819	20.0561	C13
530	2016	27	1	0.184615	1.93152	4.38278	0.0364	22.4495	0.378105	-4.07782	23	28	1	22.5675	0.50306	-3.81911	18.3077	C34
530	2017	27	1	0.261539	0.641854	4.57558	0.020117	22.4404	0.378905	-4.11778	24	42	1	22.592	0.490035	-3.85893	19.2308	C34
530	2018	27	1	0.276923	1.79176	4.60539	0.036506	22.3294	0.334328	-4.15783	25	37	0	22.5642	0.478505	-3.88238	19.9538	C34
530	2019	27	1	0.298507	2.68989	4.8978	0.015587	22.4326	0.374875	-4.19786	26	30	1	22.4305	0.4608	-3.89253	20.3881	C34
530	2020	27	1	0.348485	3.47041	4.73427	0.004022	22.4605	0.392913	-4.23772	27	33	1	22.4189	0.456941	-3.93474	21.3333	C34
531	2016	12	1	0.167043	5.60617	4.7152	0.063939	22.941	0.533676	-4.06468	23	59	1	22.2243	0.426328	-3.7773	17.4422	D44
531	2017	12	1	0.226843	6.07948	4.78915	0.009943	23.0558	0.588476	-4.10462	24	60	1	22.0946	0.406756	-3.80099	18.0418	D44
531	2018	12	1	0.246777	4.1463	4.82774	0.065574	23.3337	0.567491	-4.13863	25	59	1	22.1261	0.405209	-3.83737	18.9133	D44
531	2019	12	1	0.242685	3.8712	4.76617	0.037325	23.1767	0.602805	-4.17103	26	62	1	22.1055	0.411669	-3.86151	19.5508	D44
531	2020	12	1	0.289833	3.60278	4.67128	0.022003	22.9423	0.541766	-4.19928	27	39	1	21.9875	0.397791	-3.88202	20.0577	D44
532	2016	12	0	0.1693			0.031329	21.6513	0.599001	-4.07574	24	59	1	22.2273	0.42618	-3.77727	17.4399	S90
532	2017	12	0	0.228734			0.027716	21.572	0.628915	-4.12952	25	60	1	22.0974	0.40668	-3.80095	18.0399	S90
532	2018	12	0	0.248619			0.027668	21.3944	0.582156	-4.17605	26	59	1	22.1297	0.405182	-3.8373	18.9114	S90
532	2019	12	0	0.244406			0.076185	21.5691	0.493387	-4.21479	27	62	1	22.1082	0.411857	-3.86143	19.5491	S90
532	2020	12	1	0.289833	2.30259	4.68043	0.025035	21.6715	0.6367	-4.24931	28	39	1	21.9895	0.397647	-3.88194	20.0561	S90
533	2016	12	0	0.1693			-0.492713	21.6357	0.622565	-4.10803	24	59	0	22.2273	0.426127	-3.7772	17.4399	C38
533	2017	12	0	0.228734			-0.004327	21.5859	0.630724	-4.15644	25	60	0	22.0974	0.406676	-3.8009	18.0399	C38
533	2018	12	0	0.248619			0.080334	21.9046	0.367516	-4.1738	26	59	0	22.1288	0.405578	-3.83731	18.9114	C38
533	2019	12	0	0.244406			0.015261	22.1971	0.500873	-4.21048	27	62	0	22.1071	0.411844	-3.86144	19.5491	C38
533	2020	12	0	0.291351			0.034975	21.6171	0.610891	-4.25258	28	39	0	21.9895	0.397686	-3.88193	20.0561	C38
534	2016	12	0	0.1693			0.016364	21.6795	0.409483	-4.09009	24	59	0	22.2272	0.42661	-3.77724	17.4399	C27
534	2017	12	0	0.228734			0.025199	21.447	0.540409	-4.13164	25	60	0	22.0977	0.406848	-3.80094	18.0399	C27
534	2018	12	0	0.248619			0.032032	21.6029	0.358626	-4.17654	26	59	0	22.1293	0.405595	-3.8373	18.9114	C27
534	2019	12	0	0.244406			0.032381	21.4774	0.53347	-4.2001	27	62	0	22.1084	0.411788	-3.86146	19.5491	C27
534	2020	12	0	0.291351			0.030363	21.5802	0.403374	-4.24252	28	39	0	21.9896	0.398001	-3.88195	20.0561	C27
536	2016	24	0	0.186916			0.009443	23.7687	0.389247	-4.48757	35	31	0	22.2264	0.453943	-3.78422	17.5047	C39
536	2017	24	0	0.31746			0.020098	23.6647	0.309024	-4.51567	36	56	0	22.0727	0.44071	-3.7931	17.8333	C39
536	2018	24	0	0.527559			0.050547	23.2194	0.54102	-4.56672	37	37	0	22.1479	0.426813	-3.83136	18.7402	C39
536	2019	24	0	0.484849			-0.261189	23.6724	0.605061	-4.63317	38	42	0	22.1065	0.41457	-3.86762	19.6288	C39
536	2020	24	0	0.503448			-0.177294	23.4059	0.661928	-4.68804	39	34	1	21.9745	0.387491	-3.89714	20.4	C39
537	2016	7	0	0.227273			0.029276	23.6333	0.821369	-4.05099	24	17	1	22.4918	0.458386	-3.84635	19.1818	K70
537	2017	7	1	0.16			0.032946	25.0534	0.859335	-3.83183	25	36	1	22.6609	0.437159	-3.87398	19.8	K70
537	2018	7	1	0.3			0.044942	24.9705	0.80533	-3.89185	26	41	1	22.5559	0.432763	-3.9066	20.8	K70
537	2019	7	0	0.346154			0.029553	25.0386	0.794792	-3.95056	27	37	1	22.4693	0.432094	-3.93634	21.5962	K70
537	2020	7	0	0.37931			0.027671	25.1393	0.855803	-3.97525	28	20	1	22.443	0.40877	-3.93976	21.569	K70
538	2016	2	1	0.518518	6.66626	4.47412	0.113078	24.0448	0.345081	-3.97595	23	59	1	22.3559	0.442483	-3.78956	17.8148	C27
538	2017	2	1	0.551724	5.94414	5.51498	0.084036	24.6284	0.232755	-3.99954	24	92	1	22.442	0.439554	-3.81333	18.7931	C27
538	2018	2	1	0.551724	5.2341	5.38061	0.119207	23.9255	0.355604	-4.02602	25	60	1	22.4702	0.444946	-3.83564	19.3793	C27
538	2019	2	1	0.533333	6.27139	5.7951	0.108295	24.137	0.344171	-3.9816	26	48	1	22.3599	0.415632	-3.86141	20	C27
538	2020	2	1	0.5	6.00312	6.33608	0.099802	24.7346	0.305607	-4.00063	27	40	1	22.413	0.423634	-3.88647	20.5	C27
539	2016	12	1	0.167043	4.08446	4.74287	0.018196	24.9814	0.584921	-3.78815	23	59	1	22.2197	0.426212	-3.77793	17.4422	D44
539	2017	12	1	0.226843	5.23314	4.79899	0.016023	24.9861	0.581694	-3.82711	24	60	1	22.0909	0.406769	-3.80152	18.0418	D44
539	2018	12	1	0.246777	6.2265	4.80651	0.030653	25.1773	0.584238	-3.85986	25	59	1	22.1227	0.405178	-3.83788	18.9133	D44
539	2019	12	1	0.242685	5.94277	4.74861	0.012411	25.0182	0.57019	-3.89331	26	62	1	22.1023	0.411725	-3.86199	19.5508	D44
539	2020	12	1	0.289833	5.57006	4.65742	0.023945	25.047	0.546989	-3.90276	27	39	1	21.9843	0.397783	-3.88247	20.0577	D44
540	2016	26	1	0.75	6.43358	4.47078	0.005128	25.6538	0.843467	-3.78663	23	78	0	22.5779	0.433721	-3.79506	17.15	K70
540	2017	26	1	0.72	7.80173	4.52374	0.019756	25.4101	0.824242	-3.72454	24	113	0	22.3936	0.454041	-3.78871	17.2	K70
540	2018	26	1	0.846154	9.6646	5.20967	0.014207	25.3478	0.806701	-3.78057	25	126	0	22.508	0.429302	-3.8242	17.9615	K70
540	2019	26	1	0.807692	9.56515	5.3036	0.041496	24.9882	0.781105	-3.77828	26	86	0	22.4397	0.42481	-3.86512	18.9615	K70
540	2020	26	1	0.892857	9.32527	5.25366	0.009606	25.5094	0.826794	-3.77859	27	50	0	22.4305	0.443944	-3.892	19.6429	K70
541	2016	12	0	0.1693			0.037816	22.8656	0.259076	-4.11704	24	59	1	22.2245	0.426951	-3.77718	17.4399	C38
541	2017	12	0	0.228734			0.175939	22.5316	0.179453	-4.15772	25	60	1	22.0956	0.407533	-3.80089	18.0399	C38
541	2018	12	0	0.248619			0.067849	22.4439	0.223124	-4.19781	26	59	1	22.1278	0.405845	-3.83726	18.9114	C38
541	2019	12	0	0.244406			0.049141	22.5438	0.205303	-4.23688	27	62	1	22.1065	0.412353	-3.8614	19.5491	C38
541	2020	12	1	0.289833	1.25276	4.68783	0.131403	22.4595	0.15437	-4.26804	28	39	1	21.9883	0.398379	-3.88191	20.0561	C38
543	2016	9	0	0.26087			0.022134	24.0871	0.501899	-3.96273	23	65	1	22.4844	0.459819	-3.77123	16.7283	D44
543	2017	9	1	0.383838	3.91202	4.12393	0.032188	24.2167	0.4456	-4.00554	24	104	1	22.459	0.446673	-3.80284	17.5556	D44
543	2018	9	1	0.43	3.46574	4.14858	0.044978	24.0223	0.450682	-4.03342	25	66	1	22.4008	0.426726	-3.83862	18.48	D44
543	2019	9	1	0.423077	3.79279	3.99878	0.039438	24.2405	0.425592	-4.05373	26	31	1	22.3812	0.435816	-3.86468	19.1058	D44
543	2020	9	1	0.419355	3.7495	4.50466	0.002987	24.0022	0.480776	-4.08996	27	49	1	22.158	0.415322	-3.85941	19.0323	D44
544	2016	18	0	0.369231			0.031968	23.5075	0.576077	-4.07682	23	43	1	22.5174	0.454162	-3.79963	17.6769	D46
544	2017	18	0	0.462687			0.043923	23.1105	0.40869	-4.11529	24	68	1	22.4753	0.450729	-3.82931	18.4478	D46
544	2018	18	0	0.522388			0.047834	22.6344	0.175362	-4.1452	25	69	1	22.5351	0.457313	-3.87281	19.4478	D46
544	2019	18	0	0.514706			0.045721	22.9301	0.330266	-4.17534	26	50	1	22.539	0.446737	-3.91367	20.5294	D46
544	2020	18	0	0.447368			0.048098	22.5484	0.152379	-4.1838	27	68	1	22.3369	0.40958	-3.9255	20.8289	D46
545	2016	5	0	0.111111			0.044809	21.715	0.294113	-4.09864	24	25	0	22.4476	0.454449	-3.91587	20.3056	C26
545	2017	5	0	0.194444			0.060252	21.7357	0.271909	-4.13981	25	14	0	22.5233	0.433229	-3.96192	21.3056	C26
545	2018	5	0	0.142857			0.008091	21.8518	0.32825	-4.18624	26	44	0	22.467	0.453683	-4.00841	22.4286	C26
545	2019	5	0	0.142857			-0.086651	21.7837	0.37427	-4.22572	27	47	0	22.4757	0.44673	-4.04545	23.4286	C26
545	2020	5	0	0.225			0.032637	21.8632	0.34333	-4.2624	28	49	0	22.4003	0.408565	-4.07313	24.3421	C26
546	2016	5	0	0.111111			0.052907	22.8533	0.493778	-4.07792	23	25	0	22.416	0.448903	-3.91645	20.3333	N77
546	2017	5	0	0.194444			0.050302	22.8015	0.516107	-4.11051	24	14	0	22.4937	0.426445	-3.96274	21.3333	N77
546	2018	5	0	0.142857			0.04927	23.0062	0.460148	-4.14854	25	44	0	22.434	0.449914	-4.00949	22.4571	N77
546	2019	5	0	0.142857			0.064026	22.3564	0.544929	-4.18487	26	47	0	22.4593	0.441854	-4.04662	23.4571	N77
546	2020	5	0	0.225			0.063265	22.9371	0.464441	-4.22138	27	49	0	22.3721	0.405378	-4.07421	24.3684	N77
547	2016	24	0	0.186916			0.066527	23.1084	0.24599	-4.07468	23	31	1	22.2326	0.455282	-3.78808	17.6168	C39
547	2017	24	0	0.31746			0.040252	22.6614	0.223353	-4.1121	24	56	1	22.0807	0.44139	-3.7963	17.9286	C39
547	2018	24	0	0.527559			0.054428	22.9563	0.22516	-4.14394	25	37	1	22.1499	0.4293	-3.83469	18.8346	C39
547	2019	24	1	0.477273	4.08092	4.33369	0.070214	23.2438	0.248536	-4.17547	26	42	1	22.1097	0.417271	-3.87109	19.7197	C39
547	2020	24	1	0.496552	2.79117	4.53757	0.040525	22.7543	0.255145	-4.20626	27	34	1	21.979	0.390296	-3.90046	20.4828	C39
548	2016	22	0	0.294118			0.021058	21.5883	0.348942	-4.05064	23	65	1	22.076	0.44345	-3.74466	16.5294	G54
548	2017	22	0	0.438775			0.058653	21.4563	0.21483	-4.08085	24	90	1	21.9754	0.421912	-3.77018	17.051	G54
548	2018	22	0	0.50495			0.03694	21.5403	0.20753	-4.12275	25	86	1	21.9574	0.411067	-3.80524	17.8416	G54
548	2019	22	0	0.495146			0.014458	21.4804	0.231998	-4.16772	26	67	1	21.9577	0.42342	-3.84596	18.8349	G54
548	2020	22	0	0.495575			0.02006	21.5467	0.265587	-4.20725	27	60	1	21.9315	0.395223	-3.86582	19.2566	G54
550	2016	16	1	0.4	2.6926	4.47549	0.019539	24.0621	0.610204	-3.97646	23	53	1	22.3407	0.419719	-3.78151	17.3	C36
550	2017	16	1	0.5	5.19029	4.34356	0.026188	23.996	0.52348	-4.0064	24	61	1	22.2066	0.413937	-3.80473	17.9524	C36
550	2018	16	1	0.568182	6.07129	4.03122	0.003925	23.8759	0.556152	-4.06242	25	51	1	22.248	0.426952	-3.82903	18.5227	C36
550	2019	16	1	0.521739	5.66667	4.56669	0.05381	23.9217	0.493372	-4.09751	26	44	1	22.1205	0.403409	-3.85306	19.1957	C36
550	2020	16	1	0.509091	5.33503	4.52004	0.006083	23.9137	0.568016	-4.11706	27	27	1	22.1484	0.391012	-3.84854	19.0909	C36
551	2016	15	0	0.125			0.040709	22.3328	0.469686	-4.07476	23	34	1	22.1272	0.443256	-3.75935	16.598	S90
551	2017	15	0	0.161473			0.035623	22.2003	0.508004	-4.11583	24	47	1	22.0064	0.390325	-3.78173	17.2181	S90
551	2018	15	0	0.206989			0.032008	22.1625	0.49669	-4.15649	25	27	1	21.9933	0.39729	-3.8246	18.2124	S90
551	2019	15	0	0.178392			0.026719	22.1123	0.486747	-4.19726	26	42	1	21.9366	0.405026	-3.84864	18.7839	S90
551	2020	15	0	0.201699			0.042358	22.2577	0.483675	-4.23784	27	23	1	21.8118	0.357962	-3.85632	18.9958	S90
552	2016	23	1	0.214286	2.48407	4.32406	0.056613	23.0388	0.279271	-4.06543	23	85	1	22.2205	0.452934	-3.77045	16.9643	B06
552	2017	23	1	0.533333	5.60643	3.10128	0.056342	23.0069	0.299799	-4.10135	24	87	1	22.145	0.431161	-3.80933	18.0333	B06
552	2018	23	1	0.666667	4.20916	4.7401	0.048244	23.1112	0.285366	-4.1396	25	75	1	22.0979	0.490346	-3.85237	19.0333	B06
552	2019	23	1	0.666667	4.29592	5.00312	0.032892	23.3291	0.369849	-4.1753	26	62	1	22.1879	0.481313	-3.8976	20.0333	B06
552	2020	23	1	0.655172	6.37041	5.27701	0.024605	22.9251	0.305095	-4.19965	27	70	1	22.053	0.430925	-3.92893	20.6897	B06
553	2016	21	0	0.294118			-0.024956	21.8168	0.328263	-4.06406	23	38	1	22.3626	0.469261	-3.82877	19	C26
553	2017	21	1	0.425287	1.72277	4.58501	0.039024	24.4024	0.525974	-3.94299	24	49	1	22.4109	0.461895	-3.86736	19.908	C26
553	2018	21	1	0.576087	-0.0943107	4.96794	0.006117	24.5363	0.506024	-3.96926	25	47	1	22.2751	0.44431	-3.8987	20.7065	C26
553	2019	21	1	0.489796	4.33533	5.20368	0.007537	24.5692	0.54202	-3.999	26	38	1	22.3111	0.430994	-3.91229	21.1225	C26
553	2020	21	1	0.471698	3.13528	5.12687	0.056116	24.4801	0.479588	-4.03288	27	27	1	22.0983	0.419397	-3.93503	21.6887	C26
554	2016	10	0	0.134969			0.004597	20.9997	0.310079	-3.97068	23	50	1	22.442	0.405143	-3.78818	17.319	F51
554	2017	10	0	0.201087			0.002442	20.8767	0.209542	-4.02009	24	52	1	22.3519	0.401424	-3.81165	17.9728	F51
554	2018	10	0	0.278075			0.004284	20.8058	0.154088	-4.07076	25	52	1	22.3324	0.416443	-3.8465	18.8289	F51
554	2019	10	0	0.281407			0.001618	20.9613	0.287817	-4.11541	26	24	1	22.2998	0.409974	-3.87325	19.5327	F51
554	2020	10	0	0.281818			0.004988	21.1194	0.382912	-4.16905	27	35	1	22.2141	0.382156	-3.89455	20.1273	F51
555	2016	12	1	0.167043			0.02686	22.9744	0.507574	-4.02304	22	59	0	22.2243	0.426388	-3.77739	17.4444	I65
555	2017	12	1	0.226843			0.029677	23.0954	0.537705	-4.05628	23	60	0	22.0945	0.406853	-3.80109	18.0436	I65
555	2018	12	1	0.246777			0.004419	23.0932	0.530334	-4.09641	24	59	0	22.1266	0.405278	-3.83745	18.9151	I65
555	2019	12	1	0.242685			0.038698	23.2125	0.528217	-4.13607	25	62	0	22.1054	0.411797	-3.86157	19.5525	I65
555	2020	12	1	0.289833			0.035475	23.0987	0.505153	-4.16854	26	39	0	21.9873	0.397847	-3.88206	20.0592	I65
557	2016	8	1	0.2	6.5446	4.89384	0.001636	22.3425	0.220359	-4.03788	22	66	1	21.8702	0.424594	-3.86872	18.3	G53
557	2017	8	1	0.363636	3.31419	5.18	0.00848	22.3876	0.058221	-4.07788	23	73	1	22.2108	0.537344	-3.8655	18.1818	G53
557	2018	8	1	0.454545	3.38235	4.57697	0.017247	22.3415	0.202265	-4.1176	24	78	1	21.9922	0.439995	-3.90605	19.1818	G53
557	2019	8	1	0.416667	4.27667	5.89685	0.025524	22.4765	0.146288	-4.15796	25	51	1	22.312	0.448923	-3.90703	19.6667	G53
557	2020	8	1	0.538462	4.53678	5.94211	0.031373	22.423	0.0594	-4.1979	26	35	1	22.2535	0.470182	-3.90138	19.7692	G53
558	2016	19	0	0.0754717			0.017617	21.6602	0.457423	-4.25518	28	20	0	22.205	0.393182	-3.75368	16.3365	K70
558	2017	19	0	0.10567			0.021603	21.6574	0.45875	-4.29535	29	29	0	21.9779	0.378271	-3.77761	17.0387	K70
558	2018	19	0	0.168317			-0.019705	21.736	0.509575	-4.33983	30	36	0	21.988	0.376911	-3.82139	18.0965	K70
558	2019	19	0	0.225581			0.010105	21.607	0.468859	-4.37192	31	31	1	21.9924	0.376485	-3.84841	18.7605	K70
558	2020	19	0	0.239686			-0.0338	21.4961	0.436977	-4.40396	32	26	1	21.8721	0.361326	-3.87304	19.444	K70
559	2016	19	0	0.0754717			0.045383	23.2105	0.54705	-4.05167	23	20	0	22.2001	0.3929	-3.75432	16.3522	C36
559	2017	19	0	0.10567			0.062125	23.2122	0.546613	-4.0916	24	29	0	21.9739	0.378044	-3.77814	17.0515	C36
559	2018	19	0	0.168317			0.028637	23.4635	0.428987	-4.12856	25	36	0	21.9837	0.37711	-3.82191	18.1089	C36
559	2019	19	0	0.225581			0.080103	23.1682	0.532298	-4.16868	26	31	0	21.9887	0.376338	-3.84888	18.7721	C36
559	2020	19	0	0.239686			0.077317	23.1672	0.589862	-4.18797	27	26	0	21.8688	0.361025	-3.87346	19.4538	C36
560	2016	2	0	0.555556			0.043877	23.6933	0.469037	-4.11552	24	59	0	22.3689	0.437892	-3.78439	17.7778	K70
560	2017	2	0	0.586207			0.037884	23.6339	0.483221	-4.09819	25	92	0	22.4763	0.430917	-3.80993	18.7586	K70
560	2018	2	0	0.586207			0.013114	22.6234	0.431851	-4.13092	26	60	0	22.5151	0.442317	-3.83203	19.3448	K70
560	2019	2	0	0.566667			0.016144	23.7252	0.484001	-4.16439	27	48	0	22.3737	0.410971	-3.85532	19.9667	K70
560	2020	2	0	0.53125			0.004422	23.5642	0.530688	-4.20076	28	40	0	22.4496	0.4166	-3.88022	20.4688	K70
561	2016	29	0	0.25			0.034104	21.7909	0.483476	-4.08866	24	38	1	22.4232	0.44943	-3.77887	17.375	C39
561	2017	29	0	0.428571			0.045914	21.5598	0.457936	-4.14029	25	48	1	22.3646	0.439826	-3.80289	18.1667	C39
561	2018	29	0	0.714286			0.030871	21.9965	0.522123	-4.18277	26	37	1	22.4177	0.454692	-3.84559	19.1667	C39
561	2019	29	0	0.565217			0.032028	21.7443	0.495297	-4.22763	27	41	1	22.2282	0.422796	-3.86692	19.6087	C39
561	2020	29	0	0.576923			0.030114	21.8951	0.496983	-4.27146	28	40	1	22.3426	0.42094	-3.86934	19.9231	C39
565	2016	28	0	0.190476			0.167695	21.0104	0.262776	-4.03668	24	39	1	22.8479	0.487736	-3.86878	19.4048	C26
565	2017	28	0	0.282609			0.03467	21.1861	0.247254	-4.09497	25	38	1	22.744	0.47386	-3.9105	20.5435	C26
565	2018	28	1	0.434783	-0.356675	4.5067	0.03079	21.1077	0.265447	-4.12777	26	42	1	22.723	0.485109	-3.94474	21.5435	C26
565	2019	28	1	0.469388	1.72277	4.68701	0.04218	21.1543	0.263261	-4.1728	27	39	1	22.7085	0.484908	-3.97021	22.3673	C26
565	2020	28	1	0.603774	2.64971	4.69978	0.051638	21.175	0.334427	-4.21612	28	51	1	22.5865	0.461012	-3.97522	22.6415	C26
566	2016	20	1	0.5	5.33547	2.98787	-0.063678	23.0534	0.613627	-4.10245	24	75	0	22.1418	0.398697	-3.92725	20.15	C27
566	2017	20	1	0.5	5.78463	3.51119	-0.018062	23.1007	0.57032	-4.13726	25	53	0	22.0753	0.400955	-3.96174	21	C27
566	2018	20	1	0.681818	6.10765	3.54979	0.016585	22.9858	0.413974	-4.17844	26	40	0	22.0587	0.3908	-3.99995	22	C27
566	2019	20	1	0.727273	6.63933	3.04385	0.009898	23.0589	0.533162	-4.21595	27	32	0	22.0681	0.38334	-4.03848	23	C27
566	2020	20	1	0.695652	3.32396	3.27575	0.007699	23.0791	0.518631	-4.25877	28	37	1	21.9722	0.405849	-4.06452	23.6087	C27
568	2016	6	1	0.323809	7.44425	3.95929	0.155296	23.8414	0.242457	-3.99887	22	50	1	22.1183	0.419998	-3.82297	18.6286	C15
568	2017	6	1	0.419643	4.10743	4.22564	0.16052	24.0878	0.323833	-4.00287	23	69	1	22.0988	0.44007	-3.8516	19.2143	C15
568	2018	6	1	0.486726	7.63637	4.31727	0.13171	23.7067	0.224905	-4.02678	24	44	1	22.071	0.412174	-3.88497	20.0443	C15
568	2019	6	1	0.512605	8.39712	4.42033	0.142584	23.3388	0.186441	-4.03332	25	43	1	22.0335	0.406095	-3.91185	20.7899	C15
568	2020	6	1	0.484849	5.3744	4.52703	0.170199	24.2789	0.337835	-4.04377	26	49	1	21.9941	0.391206	-3.92719	21.0379	C15
570	2016	15	0	0.125			0.012626	22.0388	0.391518	-4.03278	22	34	1	22.1282	0.443521	-3.75949	16.6014	C34
570	2017	15	0	0.161473			0.013229	22.0977	0.419966	-4.0728	23	47	1	22.0067	0.390575	-3.78185	17.221	C34
570	2018	15	0	0.206989			0.017106	22.0383	0.371122	-4.11121	24	27	1	21.9936	0.397628	-3.82472	18.2151	C34
570	2019	15	0	0.178392			0.017641	21.9891	0.417794	-4.15064	25	42	1	21.9369	0.405199	-3.84876	18.7864	C34
570	2020	15	1	0.199575	3.21888	4.32002	0.007161	21.9728	0.389327	-4.1944	26	23	1	21.8124	0.358162	-3.85641	18.9979	C34
572	2016	20	1	0.5	2.37955	3.3163	0.000713	23.6246	0.470243	-4.01192	23	75	0	22.1132	0.405867	-3.93178	20.2	C36
572	2017	20	0	0.545455			-0.198401	23.162	0.495849	-4.06616	24	53	0	22.0725	0.40434	-3.96497	21.0454	C36
572	2018	20	1	0.681818	4.09434	3.6936	0.009098	23.0962	0.466688	-4.13202	25	40	0	22.0536	0.388403	-4.00206	22.0454	C36
572	2019	20	1	0.727273	3.68888	3.22825	-0.139252	22.9434	0.518158	-4.17623	26	32	0	22.0734	0.384022	-4.04029	23.0454	C36
572	2020	20	1	0.695652	3.7612	3.2466	-0.089613	23.4828	0.476495	-4.22457	27	37	0	21.9546	0.407681	-4.06601	23.6522	C36
573	2016	12	0	0.1693			0.069721	21.7387	0.377309	-4.09998	24	59	0	22.227	0.426683	-3.77722	17.4399	K70
573	2017	12	0	0.228734			-0.038713	21.8576	0.493365	-4.1433	25	60	0	22.0969	0.406937	-3.80092	18.0399	K70
573	2018	12	0	0.248619			0.011452	21.9671	0.507999	-4.19044	26	59	0	22.1287	0.405319	-3.83727	18.9114	K70
573	2019	12	0	0.244406			0.01076	21.8014	0.415724	-4.22319	27	62	0	22.1078	0.411991	-3.86142	19.5491	K70
573	2020	12	0	0.291351			0.018919	21.7992	0.40997	-4.26599	28	39	0	21.9893	0.397991	-3.88191	20.0561	K70
576	2016	12	0	0.1693			0.06495	21.1785	0.170435	-3.97533	22	59	0	22.2283	0.427152	-3.7775	17.4444	C35
576	2017	12	0	0.228734			0.064595	21.2334	0.311863	-3.98483	23	60	0	22.0981	0.407281	-3.80122	18.0436	C35
576	2018	12	0	0.248619			-0.234639	20.9136	0.15271	-4.06091	24	59	0	22.1306	0.405975	-3.83751	18.9151	C35
576	2019	12	0	0.244406			0.068172	21.1843	0.277351	-4.09593	25	62	0	22.1089	0.412229	-3.86164	19.5525	C35
576	2020	12	0	0.291351			0.355071	21.3876	0.106346	-4.15516	26	39	0	21.9899	0.398452	-3.88208	20.0592	C35
581	2016	15	0	0.125			0.099978	23.5719	0.223899	-4.05741	24	34	1	22.123	0.444087	-3.7594	16.5946	C36
581	2017	15	0	0.161473			0.130849	23.7305	0.241196	-4.08015	25	47	1	22.0021	0.391081	-3.78183	17.2153	C36
581	2018	15	0	0.206989			0.103205	24.032	0.312834	-4.11638	26	27	1	21.9883	0.397784	-3.82471	18.2097	C36
581	2019	15	0	0.178392			0.096114	23.8996	0.270206	-4.13936	27	42	1	21.9321	0.40557	-3.84879	18.7814	C36
581	2020	15	0	0.201699			0.118049	23.7626	0.212524	-4.16136	28	23	1	21.8086	0.358537	-3.85648	18.9936	C36
582	2016	13	1	0.4	2.87807	3.9959	0.041542	23.5633	0.389903	-4.24728	28	69	1	22.2928	0.50005	-3.91736	20.1667	G55
582	2017	13	1	0.566667	2.00687	4.78205	0.039156	23.23	0.397495	-4.28386	29	60	1	22.2509	0.548026	-3.94848	21.1667	G55
582	2018	13	1	0.483871	2.68785	4.5661	0.045881	23.2758	0.385631	-4.29828	30	62	1	22.5364	0.507733	-3.96885	21.9355	G55
582	2019	13	1	0.5	2.43186	4.5909	0.058953	23.6219	0.409545	-4.3322	31	54	1	22.3859	0.474949	-4.01046	22.7812	G55
582	2020	13	1	0.548387	5.86647	4.56066	0.060711	23.6894	0.380234	-4.36483	32	44	1	22.2467	0.478032	-4.03773	23.6774	G55
584	2016	15	0	0.125			0.001857	22.336	0.491373	-4.16659	26	34	0	22.1272	0.443183	-3.75903	16.5878	C35
584	2017	15	0	0.161473			-0.223798	21.5311	0.299071	-4.23238	27	47	0	22.0083	0.390917	-3.7814	17.2096	C35
584	2018	15	0	0.206989			0.026554	22.2262	0.599849	-4.27687	28	27	0	21.9931	0.397013	-3.82428	18.2043	C35
584	2019	15	0	0.178392			0.010655	22.2349	0.588483	-4.31699	29	42	0	21.9363	0.40477	-3.84834	18.7764	C35
584	2020	15	0	0.201699			0.031394	22.0249	0.54165	-4.35785	30	23	0	21.8123	0.357839	-3.85606	18.9894	C35
586	2016	6	1	0.323809	-0.693147	4.20588	0.046408	20.0116	0.443661	-4.05891	28	50	0	22.1548	0.418082	-3.8224	18.5714	C39
586	2017	6	1	0.419643	2.34181	4.2667	0.009379	20.2536	0.570667	-4.10208	29	69	0	22.133	0.437866	-3.85072	19.1607	C39
586	2018	6	1	0.486726	-0.105361	4.47527	-0.003116	20.2114	0.564357	-4.15476	30	44	0	22.1019	0.40917	-3.88384	19.9912	C39
586	2019	6	1	0.512605	1.91692	4.5474	0.006879	20.1282	0.527149	-4.20256	31	43	0	22.0604	0.403232	-3.91043	20.7395	C39
586	2020	6	1	0.484849			0.001688	20.1447	0.531551	-4.19569	32	49	0	22.0254	0.389738	-3.92604	20.9924	C39
589	2016	26	1	0.75	3.054	4.71218	-0.022818	22.997	0.656262	-3.93793	20	78	1	22.7107	0.443082	-3.7875	17.3	C29
589	2017	26	1	0.72			0.098858	23.167	0.576066	-3.98187	21	113	1	22.4834	0.463968	-3.77841	17.32	C29
589	2018	26	1	0.846154	2.54318	5.56574	0.008412	23.0729	0.674157	-4.01763	22	126	1	22.5955	0.434399	-3.81508	18.0769	C29
589	2019	26	1	0.807692	2.49486	5.67572	0.001416	23.0678	0.656792	-4.05741	23	86	1	22.5136	0.429591	-3.85438	19.0769	C29
589	2020	26	1	0.892857	3.35794	5.51311	0.012874	23.0766	0.646081	-4.09168	24	50	1	22.5174	0.450398	-3.88082	19.75	C29
590	2016	22	0	0.294118			0.079451	20.2623	0.581474	-3.88416	23	65	1	22.0916	0.440714	-3.74661	16.5294	C27
590	2017	22	1	0.428571	2.48491	4.62665	0.011337	20.5883	0.332371	-3.97911	24	90	1	21.9843	0.420713	-3.77122	17.051	C27
590	2018	22	1	0.495049	2.463	4.73421	-0.046755	20.5207	0.290081	-4.00846	25	86	1	21.9674	0.41025	-3.80638	17.8416	C27
590	2019	22	1	0.485437	2.25234	4.44963	0.025469	20.6092	0.277164	-4.05421	26	67	1	21.9661	0.422982	-3.84706	18.8349	C27
590	2020	22	1	0.486726	2.06686	4.54362	0.050124	20.5569	0.265232	-4.10231	27	60	0	21.9403	0.395226	-3.86675	19.2566	C27
591	2016	28	0	0.190476			0.025695	24.1748	0.611733	-4.18905	29	39	1	22.7725	0.479428	-3.86516	19.2857	D44
591	2017	28	1	0.26087			0.024997	24.2561	0.623772	-4.22026	30	38	1	22.6773	0.465674	-3.90777	20.4348	D44
591	2018	28	0	0.456522			0.024174	24.3463	0.640408	-4.24747	31	42	1	22.6526	0.476958	-3.94213	21.4348	D44
591	2019	28	0	0.489796			0.026035	24.3908	0.638227	-4.2726	32	39	1	22.6424	0.477255	-3.96818	22.2653	D44
591	2020	28	1	0.603774			0.022796	24.1167	0.612976	-4.30501	33	51	1	22.531	0.455757	-3.97354	22.5472	D44
592	2016	24	0	0.186916			0.00425	22.1704	0.158587	-4.07561	23	31	0	22.2413	0.456099	-3.78807	17.6168	A02
592	2017	24	0	0.31746			0.001282	22.1513	0.163072	-4.11636	24	56	0	22.0847	0.441869	-3.79627	17.9286	A02
592	2018	24	1	0.519685	3.49651	4.17898	-0.0609	22.3198	0.335763	-4.1562	25	37	0	22.1549	0.42843	-3.8346	18.8346	A02
592	2019	24	0	0.484849			0.007299	22.1828	0.213906	-4.19597	26	42	0	22.1178	0.417534	-3.87093	19.7197	A02
592	2020	24	0	0.503448			-0.001582	22.1923	0.194945	-4.23778	27	34	0	21.9828	0.390711	-3.90024	20.4828	A02
593	2016	6	0	0.333333			-0.03269	21.1812	0.300704	-4.25562	29	50	0	22.1437	0.419443	-3.82052	18.5619	D45
593	2017	6	0	0.428571			0.020071	21.4661	0.500502	-4.30436	30	69	0	22.1222	0.438493	-3.84891	19.1518	D45
593	2018	6	0	0.495575			0.021896	21.4096	0.50351	-4.33897	31	44	0	22.0913	0.409709	-3.88221	19.9823	D45
593	2019	6	0	0.521008			0.01554	21.2689	0.357766	-4.39703	32	43	0	22.0509	0.404656	-3.90879	20.7311	D45
593	2020	6	0	0.492424			-0.114084	21.214	0.432778	-4.44163	33	49	0	22.0173	0.390486	-3.92418	20.9849	D45
595	2016	8	0	0.3			-0.070327	20.9061	0.448156	-3.86387	20	66	0	22.0139	0.401815	-3.88612	18.5	C34
595	2017	8	0	0.454545			0.014812	21.3542	0.590115	-3.95225	21	73	0	22.3047	0.48899	-3.87692	18.3636	C34
595	2018	8	0	0.545455			-0.21254	21.145	0.749768	-3.98978	22	78	0	22.101	0.390222	-3.91767	19.3636	C34
595	2019	8	0	0.5			0.008495	21.1826	0.369118	-4.01181	23	51	0	22.4198	0.430353	-3.91921	19.8333	C34
595	2020	8	0	0.615385			-0.053116	21.3268	0.616965	-4.05576	24	35	1	22.3378	0.427292	-3.91231	19.9231	C34
596	2016	9	1	0.25			0.097333	22.8907	0.319987	-3.94697	20	65	1	22.4975	0.461796	-3.7714	16.7609	C15
596	2017	9	1	0.383838			0.121679	23.4437	0.31197	-3.97947	21	104	1	22.4668	0.448023	-3.8031	17.5859	C15
596	2018	9	1	0.43			0.116739	23.041	0.326182	-4.00582	22	66	1	22.4106	0.427971	-3.8389	18.51	C15
596	2019	9	1	0.423077			0.155559	23.3531	0.320024	-4.03768	23	31	1	22.3898	0.436831	-3.86483	19.1346	C15
596	2020	9	1	0.419355			0.139163	23.2498	0.35813	-4.06979	24	49	1	22.1641	0.416311	-3.85958	19.0565	C15
597	2016	27	0	0.2			0.002691	23.0046	0.751378	-4.06147	23	28	1	22.559	0.497317	-3.81936	18.3077	C27
597	2017	27	0	0.276923			0.013592	23.2522	0.687569	-4.097	24	42	1	22.5795	0.485286	-3.85925	19.2308	C27
597	2018	27	0	0.292308			0.017184	23.1845	0.693411	-4.1305	25	37	0	22.5511	0.472981	-3.8828	19.9538	C27
597	2019	27	1	0.298507	7.83992	4.6403	0.00089	23.2219	0.661161	-4.16564	26	30	0	22.4188	0.456527	-3.89301	20.3881	C27
597	2020	27	1	0.348485	8.72258	4.45784	0.00869	23.0835	0.759463	-4.20786	27	33	0	22.4095	0.451387	-3.93519	21.3333	C27
598	2016	6	0	0.333333			0.051524	23.5517	0.459026	-3.89945	20	50	1	22.1211	0.417936	-3.82391	18.6476	D46
598	2017	6	1	0.419643	2.52813	4.26236	0.048849	23.6547	0.456978	-3.92867	21	69	1	22.1027	0.438881	-3.85227	19.2321	D46
598	2018	6	1	0.486726	-0.274437	4.47872	0.048214	23.7641	0.466923	-3.95621	22	44	1	22.0705	0.410033	-3.8856	20.0619	D46
598	2019	6	1	0.512605	4.16899	4.50324	0.042848	24.1534	0.574368	-3.97193	23	43	1	22.0266	0.402835	-3.91237	20.8067	D46
598	2020	6	1	0.484849	3.49073	4.56547	0.043435	23.9556	0.526595	-3.98353	24	49	1	21.9965	0.389776	-3.92765	21.053	D46
599	2016	10	1	0.128834			0.012167	22.8491	0.665051	-3.95359	20	50	1	22.4306	0.402965	-3.78829	17.3374	C29
599	2017	10	0	0.201087			-0.031526	23.0139	0.63229	-3.98871	21	52	1	22.3403	0.399126	-3.81182	17.9891	C29
599	2018	10	0	0.278075			0.003221	22.9166	0.570377	-4.02582	22	52	1	22.3211	0.414217	-3.84674	18.8449	C29
599	2019	10	0	0.281407			-0.007182	23.0318	0.650014	-4.06097	23	24	1	22.2894	0.408154	-3.87352	19.5477	C29
599	2020	10	0	0.281818			0.01075	22.704	0.627498	-4.09999	24	35	1	22.2069	0.381044	-3.89486	20.1409	C29
600	2016	17	1	0.152174	4.36945	4.01676	0.035619	24.2462	0.565608	-3.9117	22	72	1	22.699	0.397708	-3.70319	16.7391	D44
600	2017	17	1	0.196078	4.02714	4.58918	0.010021	24.1626	0.583054	-3.94213	23	58	1	22.7662	0.433127	-3.75293	17.7843	D44
600	2018	17	1	0.392157	6.36303	4.41837	0.02766	24.2001	0.570936	-3.97878	24	42	1	22.832	0.434753	-3.794	18.7843	D44
600	2019	17	1	0.396226	4.30271	4.60294	0.066521	24.0988	0.546095	-4.01633	25	44	1	22.7278	0.417079	-3.8336	19.6226	D44
600	2020	17	1	0.396552	4.15888	4.56372	0.020772	24.1844	0.577559	-4.04904	26	36	1	22.5894	0.412725	-3.85269	20.3793	D44
601	2016	12	1	0.167043	5.87274	4.71035	0.017324	23.2624	0.600835	-4.06649	23	59	1	22.2236	0.426176	-3.77729	17.4422	D44
601	2017	12	1	0.226843	5.56068	4.79518	0.050015	22.9388	0.482853	-4.10478	24	60		22.0948	0.406957	-3.80099	18.0418	D44
601	2018	12	1	0.246777	5.54908	4.81342	0.036127	23.1399	0.543918	-4.14021	25	59		22.1265	0.405253	-3.83737	18.9133	D44
601	2019	12	1	0.242685	5.41566	4.75308	0.052441	22.9018	0.490746	-4.17347	26	62		22.1059	0.411861	-3.86151	19.5508	D44
601	2020	12	1	0.289833	5.41566	4.65851	0.031625	23.0277	0.519525	-4.20488	27	39		21.9874	0.397825	-3.88201	20.0577	D44
603	2016	4	0	0.193799			0.128803	22.193	0.387562	-4.02155	22	18	0	22.8131	0.438972	-3.65565	15.8527	B09
603	2017	4	0	0.23741			0.089025	22.2586	0.4348	-4.07583	23	20	0	22.7093	0.432767	-3.6844	16.5468	B09
603	2018	4	0	0.310954			0.150308	22.034	0.420842	-4.11265	24	35	0	22.7199	0.426011	-3.72439	17.4982	B09
603	2019	4	0	0.367742			0.116654	21.7675	0.068488	-4.15637	25	23	0	22.6755	0.409554	-3.74829	18.1032	B09
603	2020	4	0	0.37037			0.109511	22.1629	0.305247	-4.19727	26	20	0	22.4714	0.381229	-3.77545	18.6097	B09
605	2016	4	0	0.193799			0.014498	22.5709	0.587193	-3.9504	20	18	1	22.8116	0.438198	-3.65592	15.8605	D46
605	2017	4	0	0.23741			0.012898	21.9659	0.658364	-3.99775	21	20	1	22.7103	0.431963	-3.68469	16.554	D46
605	2018	4	0	0.310954			0.030983	22.4554	0.562089	-4.03648	22	35	1	22.7184	0.425512	-3.72466	17.5053	D46
605	2019	4	0	0.367742			0.005959	22.8579	0.669936	-4.06835	23	23	1	22.672	0.407614	-3.74858	18.1097	D46
605	2020	4	0	0.37037			0.002158	22.8846	0.676494	-4.10724	24	20	1	22.4693	0.380171	-3.7757	18.6154	D46
607	2016	19	0	0.0754717			0.016249	21.9938	0.443476	-4.06382	23	20	1	22.204	0.393226	-3.75428	16.3522	R85
607	2017	19	0	0.10567			0.096165	21.8118	0.326604	-4.10727	24	29	1	21.9775	0.378611	-3.7781	17.0515	R85
607	2018	19	0	0.168317			-0.115134	21.8938	0.51301	-4.1479	25	36	1	21.9876	0.376902	-3.82186	18.1089	R85
607	2019	19	0	0.225581			0.065656	21.8866	0.373694	-4.19137	26	31	1	21.9917	0.376707	-3.84883	18.7721	R85
607	2020	19	0	0.239686			0.048252	21.9015	0.346797	-4.22757	27	26	1	21.8713	0.361503	-3.87338	19.4538	R85
608	2016	13	0	0.433333			0.026359	22.6995	0.490094	-3.94141	20	69	1	22.3216	0.49671	-3.92755	20.4333	K70
608	2017	13	0	0.6			-0.044781	23.0057	0.62328	-3.99371	21	60	1	22.2584	0.5405	-3.95815	21.4333	K70
608	2018	13	0	0.516129			-0.011319	22.4781	0.392218	-4.03583	22	62	1	22.5622	0.507521	-3.97731	22.1935	K70
608	2019	13	0	0.53125			0.019482	22.5022	0.388234	-4.07759	23	54	1	22.4209	0.475615	-4.01841	23.0312	K70
608	2020	13	0	0.580645			0.012871	22.6078	0.433104	-4.11737	24	44	0	22.2815	0.476327	-4.04572	23.9355	K70
610	2016	29	0	0.25			0.071504	20.9127	0.279825	-3.96091	22	38	1	22.4451	0.454522	-3.78206	17.425	N78
610	2017	29	0	0.428571			0.025059	21.0052	0.326183	-4.00264	23	48	1	22.3778	0.442963	-3.80617	18.2143	N78
610	2018	29	1	0.690476	2.49321	3.49235	-0.026068	20.9379	0.309182	-4.02471	24	37	1	22.4429	0.459762	-3.84936	19.2143	N78
610	2019	29	0	0.565217			-0.014345	21.0618	0.416292	-4.06788	25	41	1	22.243	0.424513	-3.87039	19.6522	N78
610	2020	29	1	0.557692			0.006583	21.0467	0.388244	-4.11606	26	40	1	22.3589	0.423031	-3.87233	19.9615	N78
612	2016	18	1	0.353846	3.31419	4.71139	-0.05939	22.7307	0.432418	-4.07346	23	43		22.5294	0.456372	-3.79969	17.6769	C32
612	2017	18	1	0.447761			0.015206	22.6711	0.384877	-4.11275	24	68		22.4819	0.451084	-3.82934	18.4478	C32
612	2018	18	1	0.507463			0.079572	22.6886	0.32387	-4.15283	25	69	0	22.5343	0.455096	-3.8727	19.4478	C32
612	2019	18	1	0.5	2.30259	4.65151	0.013625	22.7087	0.378894	-4.19445	26	50	0	22.5423	0.446022	-3.91339	20.5294	C32
612	2020	18	1	0.43421			0.023541	22.7335	0.369023	-4.234	27	68	0	22.3345	0.40673	-3.92483	20.8289	C32
615	2016	21	0	0.294118			0.012139	23.0465	0.739543	-3.95511	20	38	0	22.3481	0.464422	-3.83005	19.0353	K70
615	2017	21	0	0.436782			0.010427	23.2316	0.757065	-3.98484	21	49	0	22.4244	0.459239	-3.86688	19.9425	K70
615	2018	21	0	0.586956			0.02789	22.6427	0.713111	-4.00716	22	47	0	22.2957	0.442059	-3.89829	20.7391	K70
615	2019	21	0	0.5			0.004038	22.9696	0.719366	-4.05916	23	38	0	22.3274	0.429185	-3.91168	21.1531	K70
615	2020	21	0	0.481132			0.045968	22.9376	0.693009	-4.10328	24	27	0	22.1129	0.417383	-3.93436	21.717	K70
619	2016	9	0	0.26087			0.002745	22.122	0.337815	-3.9539	20	65	1	22.5058	0.461603	-3.77133	16.7609	C29
619	2017	9	0	0.393939			0.008348	22.2843	0.395434	-3.99094	21	104	1	22.4785	0.44718	-3.80299	17.5859	C29
619	2018	9	0	0.44			0.004201	21.9813	0.252183	-4.03328	22	66	1	22.4212	0.428711	-3.83863	18.51	C29
619	2019	9	0	0.432692			0.000827	22.0554	0.30386	-4.07498	23	31	1	22.4022	0.436986	-3.86447	19.1346	C29
619	2020	9	0	0.427419			0.022483	22.0779	0.312097	-4.11752	24	49	1	22.1735	0.416683	-3.85919	19.0565	C29
620	2016	4	0	0.193799			-0.024348	24.6431	0.834508	-3.88193	23	18	0	22.8036	0.43724	-3.65619	15.8488	K70
620	2017	4	0	0.23741			0.01682	24.6609	0.840289	-3.89529	24	20	0	22.7006	0.431308	-3.68506	16.5432	K70
620	2018	4	0	0.310954			0.016647	24.6947	0.816847	-3.9266	25	35	0	22.7105	0.424612	-3.72505	17.4947	K70
620	2019	4	0	0.367742			0.010691	24.5204	0.843706	-3.96861	26	23	0	22.6666	0.407053	-3.7489	18.1	K70
620	2020	4	0	0.37037			0.023314	24.7049	0.813805	-4.01876	27	20	0	22.4641	0.37978	-3.77596	18.6068	K70
622	2016	22	0	0.294118			0.007959	19.7761	0.449633	-3.82518	23	65	0	22.0973	0.442265	-3.74731	16.5294	C35
622	2017	22	0	0.438775			0.026658	19.6502	0.402865	-3.82961	24	90	0	21.9938	0.419994	-3.77275	17.051	C35
622	2018	22	0	0.50495			0.033797	19.5725	0.320823	-3.8363	25	86	0	21.9768	0.409946	-3.80808	17.8416	C35
622	2019	22	0	0.495146			-0.092783	19.7957	0.496649	-3.85777	26	67	0	21.974	0.420851	-3.84897	18.8349	C35
622	2020	22	0	0.495575			0.093413	19.9607	0.542295	-3.94522	27	60		21.9456	0.392774	-3.86814	19.2566	C35
623	2016	5	1	0.0833333	4.39901	4.83672	0.037498	23.9284	0.138458	-3.99952	23	25	0	22.3862	0.458773	-3.91862	20.3333	C27
623	2017	5	1	0.166667	5.30539	3.63403	0.084428	23.8077	0.060306	-4.03096	24	14	0	22.4657	0.439106	-3.96495	21.3333	C27
623	2018	5	1	0.114286	6.24455	2.93125	0.081406	23.7359	0.072096	-4.05557	25	44	0	22.4132	0.461002	-4.01214	22.4571	C27
623	2019	5	1	0.114286	3.37417	3.4771	0.061835	24.0321	0.139806	-4.08947	26	47	0	22.4114	0.453428	-4.04934	23.4571	C27
623	2020	5	1	0.2	4.13517	3.98441	0.054006	23.9737	0.130081	-4.12134	27	49	0	22.3448	0.414177	-4.07685	24.3684	C27
625	2016	28	1	0.166667	7.96989	4.35891	0.096484	25.3915	0.592968	-3.56935	20	39	1	22.7436	0.479874	-3.87991	19.5	C36
625	2017	28	1	0.26087	7.85	4.664	0.067924	25.3879	0.552762	-3.61029	21	38	1	22.6527	0.467218	-3.92103	20.6304	C36
625	2018	28	1	0.434783	7.71869	4.00199	-0.027138	25.3043	0.549934	-3.68233	22	42	1	22.6317	0.478924	-3.95442	21.6304	C36
625	2019	28	1	0.469388	7.99463	4.31808	0.027196	25.5184	0.557706	-3.71156	23	39	1	22.6194	0.478899	-3.97963	22.449	C36
625	2020	28	1	0.603774	7.00307	4.51839	0.007737	25.2611	0.506327	-3.69586	24	51	1	22.5094	0.457769	-3.98503	22.717	C36
626	2016	15	0	0.125			0.028675	22.648	0.582253	-4.00687	22	34	0	22.1261	0.442876	-3.75957	16.6014	F51
626	2017	15	0	0.161473			0.044859	23.2356	0.740831	-4.06562	23	47	0	22.0035	0.389666	-3.78187	17.221	F51
626	2018	15	0	0.206989			-0.04133	22.921	0.704506	-4.11464	24	27	0	21.9913	0.396731	-3.82471	18.2151	F51
626	2019	15	0	0.178392			0.013403	22.6629	0.612464	-4.15499	25	42	0	21.9352	0.40471	-3.84875	18.7864	F51
626	2020	15	0	0.201699			0.008203	22.6125	0.573951	-4.19574	26	23	0	21.8111	0.35777	-3.85641	18.9979	F51
628	2016	6	0	0.333333			0.018103	22.4951	0.812086	-4.11059	24	50	1	22.1312	0.414573	-3.8219	18.6095	E47
628	2017	6	1	0.419643	0.815365	4.3022	0.009673	21.9713	0.792944	-4.14409	25	69	1	22.1177	0.435881	-3.85034	19.1964	E47
628	2018	6	1	0.486726	0.792993	4.45693	0.022827	21.9825	0.752415	-4.19098	26	44	1	22.0862	0.407506	-3.88352	20.0266	E47
628	2019	6	1	0.512605	2.58475	4.5343	0.009751	21.8173	0.738966	-4.23744	27	43	1	22.0463	0.401452	-3.91013	20.7731	E47
628	2020	6	1	0.484849	2.50879	4.58551	0.032068	22.8442	0.797314	-4.2689	28	49	1	22.005	0.387725	-3.92549	21.0227	E47
629	2016	6	1	0.323809	4.09434	4.0608	0.087834	23.0721	0.566641	-4.06238	23	50	1	22.1257	0.416911	-3.82236	18.6191	C32
629	2017	6	0	0.428571			0.112329	23.2856	0.256702	-4.09768	24	69	1	22.106	0.440669	-3.85076	19.2054	C32
629	2018	6	1	0.486726	4.63337	4.37856	0.020834	23.1785	0.158988	-4.12963	25	44	1	22.0756	0.412758	-3.88406	20.0354	C32
629	2019	6	1	0.512605	6.6379	4.45483	0.266576	23.1969	0.351754	-4.1631	26	43	1	22.0346	0.404706	-3.91076	20.7815	C32
629	2020	6	1	0.484849	6.88348	4.49623	-0.682897	22.9872	0.625044	-4.21091	27	49	1	22.0039	0.38903	-3.92592	21.0303	C32
630	2016	9	1	0.25	5.29832	3.40507	0.007275	24.5209	0.60694	-3.92185	24	65	1	22.4797	0.458677	-3.77168	16.7174	C32
630	2017	9	1	0.383838			0.020858	24.5731	0.585336	-3.94891	25	104	1	22.4554	0.445262	-3.80341	17.5454	C32
630	2018	9	1	0.43	6.50728	4.06409	0.015508	24.5902	0.611346	-3.99213	26	66	1	22.3951	0.42512	-3.83904	18.47	C32
630	2019	9	1	0.423077	5.94017	3.94074	0.021228	24.5926	0.582374	-4.02845	27	31	1	22.3778	0.434308	-3.86492	19.0962	C32
630	2020	9	1	0.419355	7.69283	4.41077	0.018417	24.678	0.604078	-4.05192	28	49	1	22.1526	0.414328	-3.85972	19.0242	C32
631	2016	5	0	0.111111			0.021704	23.535	0.662786	-4.02111	23	25	0	22.3971	0.444208	-3.91802	20.3333	K70
631	2017	5	0	0.194444			0.055338	23.34	0.553553	-4.07876	24	14	0	22.4787	0.425405	-3.96362	21.3333	K70
631	2018	5	0	0.142857			0.087472	23.2594	0.487119	-4.1251	25	44	0	22.4268	0.449144	-4.01016	22.4571	K70
631	2019	5	0	0.142857			0.033942	22.7312	0.14803	-4.18885	26	47	0	22.4486	0.453194	-4.0465	23.4571	K70
631	2020	5	0	0.225			0.077314	22.8456	0.215948	-4.23281	27	49	0	22.3745	0.411917	-4.07391	24.3684	K70
632	2016	24	0	0.186916			0.009518	22.868	0.799435	-4.0753	23	31	1	22.2348	0.45011	-3.78807	17.6168	F51
632	2017	24	0	0.31746			0.004037	22.7739	0.797246	-4.11433	24	56	1	22.0798	0.436836	-3.79629	17.9286	F51
632	2018	24	0	0.527559			0.008711	22.6759	0.792013	-4.15147	25	37	1	22.1521	0.424837	-3.83463	18.8346	F51
632	2019	24	1	0.477273	2.99573	4.35342	0.005911	22.6338	0.791871	-4.18794	26	42	1	22.1144	0.413155	-3.871	19.7197	F51
632	2020	24	1	0.496552	2.30259	4.54545	0.015612	22.9405	0.794325	-4.2247	27	34	1	21.9777	0.386578	-3.90033	20.4828	F51
633	2016	14	0	0.31579			-0.010268	20.8326	0.84009	-4.07414	26	81	0	22.6255	0.55006	-3.71742	16.2895	C32
633	2017	14	1	0.589744			0.026085	20.6883	0.8076	-4.11765	27	82	0	22.6507	0.562893	-3.75198	17.2051	C32
633	2018	14	0	0.634146			0.001245	20.7684	0.845045	-4.16554	28	33	0	22.5794	0.544586	-3.79151	18.1951	C32
633	2019	14	0	0.658537			0.030434	19.2775	0.299658	-4.21429	29	59	0	22.746	0.559352	-3.8308	19.1951	C32
633	2020	14	0	0.619048			-0.025262	20.7126	0.837472	-3.94265	30	63	0	22.5867	0.526189	-3.8666	20.1905	C32
635	2016	8	1	0.2	4.67563	5.82833	0.022203	21.8656	0.139316	-3.9489	20	66	1	21.9179	0.432698	-3.87762	18.5	C26
635	2017	8	1	0.363636	4.8331	4.80027	0.016488	21.8541	0.137681	-3.99018	21	73	1	22.2593	0.53012	-3.87348	18.3636	C26
635	2018	8	1	0.454545	4.86515	4.28041	0.03297	21.9263	0.130624	-4.02637	22	78	1	22.0299	0.446508	-3.91434	19.3636	C26
635	2019	8	1	0.416667	5.58406	5.63537	0.008561	21.8662	0.156592	-4.06583	23	51	1	22.3629	0.448064	-3.91471	19.8333	C26
635	2020	8	1	0.538462	5.54111	5.77473	0.027093	21.9599	0.13317	-4.10635	24	35	1	22.2891	0.464507	-3.90842	19.9231	C26
636	2016	12	1	0.167043	3.91242	4.74599	0.041404	22.5684	0.276182	-4.03566	22	59	1	22.2252	0.426912	-3.77736	17.4444	C39
636	2017	12	1	0.226843	4.10347	4.81212	0.049736	22.6694	0.194626	-4.07652	23	60	1	22.0953	0.407504	-3.80105	18.0436	C39
636	2018	12	1	0.246777	4.35054	4.82566	0.014063	22.6168	0.319639	-4.11434	24	59	1	22.1275	0.405667	-3.83742	18.9151	C39
636	2019	12	1	0.242685	4.139	4.7639	0.04243	22.8956	0.309441	-4.15449	25	62	1	22.1059	0.412174	-3.86154	19.5525	C39
636	2020	12	1	0.289833	3.55449	4.67162	0.14607	22.6753	0.215138	-4.18676	26	39	1	21.9879	0.398287	-3.88204	20.0592	C39
637	2016	12	0	0.1693			0.032495	20.9382	0.236019	-4.19183	28	59	0	22.2289	0.427003	-3.77701	17.4308	C25
637	2017	12	0	0.228734			-0.000197	21.3762	0.487123	-4.22477	29	60	0	22.0978	0.406949	-3.80077	18.0323	C25
637	2018	12	1	0.246777	2.57414	4.84378	0.075263	21.1309	0.312399	-4.26791	30	59	0	22.1302	0.40568	-3.83713	18.9041	C25
637	2019	12	1	0.242685	2.63834	4.77662	0.057496	20.97	0.26409	-4.3303	31	62	0	22.1092	0.412252	-3.86124	19.5422	C25
637	2020	12	1	0.289833	2.66584	4.67787	0.097427	20.9131	0.181275	-4.39418	32	39	0	21.9906	0.398338	-3.88172	20.0501	C25
639	2016	10	0	0.134969			-0.118306	22.8201	0.496239	-4.30892	29	50	0	22.4308	0.404	-3.78611	17.2822	C13
639	2017	10	0	0.201087			0.051379	22.7654	0.64059	-4.35175	30	52	0	22.3417	0.399081	-3.80985	17.9402	C13
639	2018	10	0	0.278075			0.043984	22.7676	0.444163	-4.37876	31	52	0	22.3219	0.414892	-3.84485	18.7968	C13
639	2019	10	0	0.281407			0.015438	22.8439	0.695448	-4.42983	32	24	0	22.2903	0.407926	-3.87167	19.5025	C13
639	2020	10	0	0.281818			0.051762	23.0534	0.51104	-4.47167	33	35	0	22.2053	0.381573	-3.89317	20.1	C13
650	2016	16	0	0.425			0.126517	22.2529	0.151987	-3.95383	20	53	0	22.3859	0.431175	-3.78208	17.375	C27
650	2017	16	1	0.5	2.5096	4.48465	0.105858	22.1506	0.166758	-3.99559	21	61	0	22.2505	0.42243	-3.80499	18.0238	C27
650	2018	16	1	0.568182	1.80829	4.21657	0.111463	22.0752	0.170875	-4.03721	22	51	0	22.289	0.435708	-3.8296	18.5909	C27
650	2019	16	1	0.521739	3.4012	4.67457	0.124247	22.3296	0.126889	-4.07783	23	44	0	22.1551	0.411376	-3.85349	19.2609	C27
650	2020	16	1	0.509091	6.42972	4.47794	0.104306	22.5646	0.110156	-4.11658	24	27	0	22.1729	0.399336	-3.84855	19.1455	C27
651	2016	12	1	0.167043			0.085127	25.9293	0.698834	-3.69787	27	59	1	22.2175	0.425954	-3.77813	17.4331	C38
651	2017	12	0	0.228734			0.087737	26.3686	0.604033	-3.68659	28	60	1	22.0883	0.406727	-3.80179	18.0342	C38
651	2018	12	0	0.248619			0.079792	26.3553	0.5814	-3.67582	29	59	1	22.1206	0.405184	-3.83822	18.9059	C38
651	2019	12	0	0.244406			0.104707	26.0938	0.689094	-3.67568	30	62	1	22.1004	0.41152	-3.86236	19.5439	C38
651	2020	12	0	0.291351			0.104998	26.2497	0.630963	-3.72025	31	39		21.9825	0.397656	-3.88274	20.0516	C38
652	2016	7	0	0.227273			0.01663	24.214	0.852533	-3.9777	24	17	1	22.4786	0.457677	-3.84801	19.1818	F51
652	2017	7	0	0.18			0.009686	24.2565	0.82546	-4.01416	25	36	1	22.6768	0.437837	-3.87034	19.8	F51
652	2018	7	0	0.32			0.00257	24.2383	0.820328	-4.04561	26	41	1	22.5706	0.432463	-3.90352	20.8	F51
652	2019	7	0	0.346154			0.012982	24.2676	0.850991	-4.08739	27	37	1	22.4842	0.431013	-3.93371	21.5962	F51
652	2020	7	0	0.37931			0.013341	24.1913	0.864875	-4.13032	28	20	1	22.4594	0.408614	-3.93709	21.569	F51
655	2016	10	0	0.134969			0.062601	21.7841	0.103187	-4.22435	27	50	1	22.4372	0.406412	-3.78663	17.2945	B08
655	2017	10	0	0.201087			0.036811	21.7223	0.113582	-4.25783	28	52	1	22.3473	0.401945	-3.81036	17.9511	B08
655	2018	10	0	0.278075			-0.189673	21.8228	0.125634	-4.29906	29	52	1	22.327	0.416596	-3.84528	18.8075	B08
655	2019	10	0	0.281407			0.074807	21.8565	0.090695	-4.34242	30	24	1	22.2953	0.410965	-3.87211	19.5126	B08
655	2020	10	0	0.281818			-0.120466	21.701	0.13236	-4.38594	31	35	1	22.2114	0.383294	-3.89356	20.1091	B08
656	2016	28	1	0.166667			0.017428	26.1644	0.836295	-3.92276	29	39	0	22.7252	0.474081	-3.8715	19.2857	K70
656	2017	28	1	0.26087	7.77654	4.67318	0.02546	26.6665	0.807171	-3.86189	30	38	0	22.6249	0.461688	-3.91556	20.4348	K70
656	2018	28	1	0.434783			0.019766	26.4966	0.837841	-3.78385	31	42	0	22.6058	0.472666	-3.95221	21.4348	K70
656	2019	28	1	0.469388			0.014523	25.7818	0.857869	-3.71114	32	39	0	22.614	0.472773	-3.97964	22.2653	K70
656	2020	28	1	0.603774			0.016388	25.4169	0.793754	-3.68983	33	51	0	22.5065	0.452346	-3.98515	22.5472	K70
657	2016	20	0	0.55			0.02733	22.7297	0.492383	-4.0749	23	75	1	22.158	0.404759	-3.92863	20.2	C32
657	2017	20	1	0.5	3.20478	3.76917	0.027237	22.7133	0.471075	-4.11294	24	53	1	22.0929	0.405466	-3.96284	21.0454	C32
657	2018	20	1	0.681818	2.90417	3.77861	0.032216	22.9428	0.463029	-4.15286	25	40	1	22.0606	0.38857	-4.00111	22.0454	C32
657	2019	20	1	0.727273	6.41771	3.0577	0.00826	22.6519	0.478328	-4.19333	26	32	1	22.0866	0.385833	-4.03951	23.0454	C32
657	2020	20	1	0.695652	5.45912	3.13341	0.025543	22.727	0.494335	-4.22459	27	37	1	21.9875	0.406905	-4.06601	23.6522	C32
659	2016	12	0	0.1693			0.008143	21.6328	0.755776	-4.2569	28	59	0	22.2273	0.425825	-3.77686	17.4308	C29
659	2017	12	0	0.228734			-0.224782	21.6855	0.820605	-4.29757	29	60	0	22.0972	0.406316	-3.80063	18.0323	C29
659	2018	12	0	0.248619			-0.082082	21.511	0.780001	-4.33361	30	59	0	22.1295	0.404817	-3.83701	18.9041	C29
659	2019	12	0	0.244406			0.034348	21.6967	0.778131	-4.37068	31	62	0	22.108	0.411367	-3.86117	19.5422	C29
659	2020	12	0	0.291351			0.006758	21.5888	0.723472	-4.40509	32	39	0	21.9896	0.397515	-3.8817	20.0501	C29
661	2016	5	0	0.111111			0.184665	23.2665	0.307654	-4.07681	23	25	1	22.4046	0.454073	-3.91648	20.3333	C27
661	2017	5	0	0.194444			0.109119	22.5484	0.282593	-4.11319	24	14	1	22.5007	0.432932	-3.96266	21.3333	C27
661	2018	5	0	0.142857			0.196363	23.5473	0.268417	-4.14349	25	44	1	22.4186	0.455392	-4.00963	22.4571	C27
661	2019	5	0	0.142857			0.126181	22.7182	0.29261	-4.16456	26	47	1	22.449	0.449063	-4.0472	23.4571	C27
661	2020	5	0	0.225			0.155403	22.9654	0.327952	-4.1799	27	49	1	22.3713	0.40897	-4.07531	24.3684	C27
662	2016	13	0	0.433333			0.080714	22.6854	0.217147	-4.0776	23	69	0	22.322	0.505808	-3.92301	20.3333	I65
662	2017	13	0	0.6			-1.57536	21.8928	0.791515	-4.11409	24	60	0	22.2955	0.534892	-3.95414	21.3333	I65
662	2018	13	0	0.516129			0.021233	22.6841	0.203513	-4.15412	25	62	0	22.5555	0.513608	-3.9735	22.0968	I65
662	2019	13	0	0.53125			0.056818	22.4766	0.132475	-4.18753	26	54	0	22.4217	0.483608	-4.01498	22.9375	I65
663	2016	24	0	0.186916			0.017121	22.1496	0.46751	-4.03628	22	31	1	22.2415	0.453212	-3.78844	17.6262	C21
663	2017	24	0	0.31746			0.029861	22.1874	0.500101	-4.07557	23	56	1	22.0845	0.439194	-3.79659	17.9365	C21
663	2018	24	0	0.527559			-0.480407	21.7488	0.699734	-4.10054	24	37	1	22.1594	0.425564	-3.83503	18.8425	C21
663	2019	24	0	0.484849			0.024177	21.1412	0.587863	-4.13596	25	42	1	22.1257	0.414701	-3.87139	19.7273	C21
663	2020	24	0	0.503448			-0.091882	21.67	0.765554	-4.13141	26	34	1	21.9865	0.386776	-3.90098	20.4897	C21
665	2016	21	0	0.294118			0.035034	22.9703	0.352956	-4.26992	28	38	1	22.349	0.46897	-3.82635	18.9412	R86
665	2017	21	1	0.425287			-0.057422	23.1806	0.463561	-4.30325	29	49	1	22.425	0.462612	-3.86322	19.8506	R86
665	2018	21	1	0.576087			0.036852	22.8175	0.286639	-4.33378	30	47	1	22.2938	0.446695	-3.89474	20.6522	R86
665	2019	21	1	0.489796			0.01864	23.1352	0.402302	-4.36964	31	38	1	22.3257	0.43242	-3.90851	21.0714	R86
665	2020	21	1	0.471698			0.010231	23.1968	0.420399	-4.41076	32	27	1	22.1105	0.419955	-3.93146	21.6415	R86
667	2016	2	0	0.555556			-0.007552	24.0382	0.736813	-4.17193	27	59	0	22.3561	0.427974	-3.7823	17.6667	K70
667	2017	2	0	0.586207			0.036803	23.6245	0.624281	-4.21753	28	92	0	22.4766	0.426053	-3.80582	18.6552	K70
667	2018	2	0	0.586207			0.006455	23.863	0.662576	-4.22406	29	60	0	22.4723	0.434361	-3.82881	19.2414	K70
667	2019	2	1	0.533333	5.78904	5.82956	0.03751	23.5708	0.564867	-4.24047	30	48	0	22.3788	0.408276	-3.85278	19.8667	K70
667	2020	2	1	0.5	6.02837	6.33414	-0.0158	24.0666	0.758338	-4.2764	31	40	0	22.4339	0.409486	-3.87786	20.375	K70
668	2016	1	0	0.147465			0.015547	21.7215	0.594564	-4.23868	28	18	0	22.4429	0.435684	-3.80656	18.7834	K70
668	2017	1	0	0.170041			0.006145	21.539	0.691801	-4.28716	29	17	0	22.3072	0.535729	-3.82258	19.1134	K70
668	2018	1	0	0.247059			-0.020873	21.4295	0.663022	-4.34113	30	18	0	22.3372	0.413113	-3.85033	19.9098	K70
668	2019	1	0	0.285199			0.003906	21.7597	0.659968	-4.37901	31	18	0	22.2768	0.397942	-3.87538	20.278	K70
668	2020	1	0	0.315625			-0.00889	21.6862	0.602217	-4.41694	32	12	0	22.2034	0.37836	-3.88052	20.3625	K70
671	2016	24	0	0.186916			0.010449	26.0857	0.856649	-3.73694	25	31	0	22.2048	0.449575	-3.79124	17.5981	K70
671	2017	24	0	0.31746			0.014051	26.4519	0.834503	-3.60914	26	56	0	22.0506	0.43654	-3.80029	17.9127	K70
671	2018	24	0	0.527559			0.015587	26.5878	0.8318	-3.58002	27	37	0	22.1213	0.424524	-3.83913	18.8189	K70
671	2019	24	0	0.484849			0.014831	26.2969	0.844228	-3.56685	28	42	0	22.0866	0.412758	-3.8757	19.7046	K70
671	2020	24	0	0.503448			0.011885	25.5143	0.842861	-3.55855	29	34	0	21.9599	0.386243	-3.90493	20.469	K70
672	2016	23	0	0.25			0.181066	23.1484	0.366158	-4.11755	24	85	0	22.2166	0.449831	-3.76859	16.9286	C30
672	2017	23	1	0.533333	3.91102	3.22238	0.128234	22.513	0.607327	-4.15726	25	87	0	22.1614	0.42091	-3.80747	18	C30
672	2018	23	1	0.666667	5.77474	4.648	0.240228	23.0157	0.41616	-4.19449	26	75	0	22.101	0.485986	-3.85054	19	C30
672	2019	23	1	0.666667	6.61033	4.87454	0.02392	22.4834	0.724193	-4.22087	27	62	0	22.216	0.469501	-3.89608	20	C30
672	2020	23	1	0.655172	5.43734	5.3319	0.212355	22.6695	0.490646	-4.25292	28	70	0	22.0618	0.424527	-3.92709	20.6552	C30
676	2016	12	0	0.1693			0.048721	22.5937	0.289852	-3.95609	20	59	0	22.2251	0.426881	-3.77754	17.449	I64
676	2017	12	0	0.228734			0.065571	22.9488	0.28118	-3.9944	21	60	0	22.0948	0.40734	-3.8012	18.0474	I64
676	2018	12	0	0.248619			0.075203	22.6731	0.280641	-4.03096	22	59	0	22.1274	0.405739	-3.83757	18.9188	I64
676	2019	12	0	0.244406			0.090487	22.7888	0.256617	-4.0643	23	62	0	22.1061	0.412264	-3.86169	19.5559	I64
676	2020	12	0	0.291351			-0.494754	22.514	0.389704	-4.11725	24	39	0	21.9882	0.398022	-3.88214	20.0622	I64
677	2016	10	0	0.134969			0.007338	20.5871	0.246866	-4.13377	28	50	0	22.4445	0.40553	-3.78718	17.2883	C28
677	2017	10	0	0.201087			0.020816	20.5768	0.218258	-4.17384	29	52	0	22.3535	0.401376	-3.81081	17.9457	C28
677	2018	10	0	0.278075			0.009154	20.5546	0.229517	-4.21892	30	52	0	22.3337	0.41604	-3.84571	18.8021	C28
677	2019	10	0	0.281407			0.019278	20.5808	0.202091	-4.25733	31	24	0	22.3017	0.410405	-3.87254	19.5075	C28
677	2020	10	0	0.281818			0.019264	20.5541	0.238342	-4.29795	32	35	0	22.2166	0.382813	-3.89396	20.1045	C28
678	2016	21	0	0.294118			0.005076	21.7535	0.527887	-4.05598	23	38	1	22.3633	0.466912	-3.82887	19	C34
678	2017	21	0	0.436782			0.004918	21.7147	0.529874	-4.10079	24	49	1	22.4418	0.46185	-3.86555	19.908	C34
678	2018	21	0	0.586956			-0.020328	21.737	0.543568	-4.13989	25	47	0	22.3056	0.443902	-3.89685	20.7065	C34
678	2019	21	0	0.5			-0.036018	21.6775	0.556464	-4.17863	26	38	0	22.3406	0.430847	-3.91046	21.1225	C34
678	2020	21	0	0.481132			0.006442	21.6704	0.499855	-4.21642	27	27	0	22.1248	0.419206	-3.9333	21.6887	C34
679	2016	27	0	0.2			0.000331	22.5222	0.75439	-4.0747	23	28	0	22.5664	0.497271	-3.81916	18.3077	F52
679	2017	27	0	0.276923			0.00425	22.6608	0.773267	-4.11715	24	42	0	22.5886	0.483967	-3.85894	19.2308	F52
679	2018	27	0	0.292308			-0.077292	22.4438	0.815167	-4.15781	25	37	0	22.5624	0.471108	-3.88238	19.9538	F52
679	2019	27	0	0.313433			0.002947	21.019	0.496615	-4.19691	26	30	0	22.4516	0.458983	-3.89255	20.3881	F52
679	2020	27	0	0.363636			-0.076625	22.2289	0.850198	-4.1577	27	33	0	22.4224	0.450012	-3.93595	21.3333	F52
680	2016	10	0	0.134969			0.006497	22.981	0.621864	-4.06428	23	50	1	22.4298	0.40323	-3.78761	17.319	C35
680	2017	10	0	0.201087			0.006933	22.9128	0.584022	-4.1027	24	52	1	22.3408	0.399388	-3.8112	17.9728	C35
680	2018	10	0	0.278075			0.001905	22.9492	0.620766	-4.14371	25	52	1	22.3209	0.413948	-3.84611	18.8289	C35
680	2019	10	0	0.281407			0.009073	22.961	0.608086	-4.186	26	24	1	22.2898	0.408365	-3.8729	19.5327	C35
680	2020	10	0	0.281818			0.010847	22.9957	0.606005	-4.22194	27	35	1	22.2055	0.381142	-3.89431	20.1273	C35
681	2016	15	0	0.125			0.076246	22.1341	0.364926	-4.07099	23	34	0	22.1278	0.44361	-3.75936	16.598	R87
681	2017	15	0	0.161473			0.035234	22.1192	0.215325	-4.11525	24	47	0	22.0067	0.391155	-3.78173	17.2181	R87
681	2018	15	0	0.206989			0.052818	22.1384	0.253447	-4.15588	25	27	0	21.9934	0.397944	-3.8246	18.2124	R87
681	2019	15	0	0.178392			0.079255	22.1655	0.312123	-4.19534	26	42	0	21.9365	0.405465	-3.84865	18.7839	R87
681	2020	15	0	0.201699			0.065433	21.9827	0.337898	-4.23491	27	23	0	21.8124	0.358271	-3.85632	18.9958	R87
682	2016	10	0	0.134969			0.046003	22.6546	0.448873	-4.02978	22	50	1	22.4318	0.404291	-3.78782	17.3252	I65
682	2017	10	0	0.201087			0.043305	22.3632	0.363459	-4.07757	23	52	1	22.3438	0.400587	-3.81134	17.9783	I65
682	2018	10	0	0.278075			0.043497	21.9491	0.405371	-4.11794	24	52	1	22.3263	0.4151	-3.84625	18.8342	I65
682	2019	10	0	0.281407			0.045158	22.5576	0.431899	-4.15668	25	24	1	22.2918	0.40925	-3.87304	19.5377	I65
682	2020	10	0	0.281818			0.038872	22.29	0.341871	-4.19484	26	35	1	22.2087	0.382342	-3.89443	20.1318	I65
683	2016	3	0	0.210526			0.042626	23.8161	0.522167	-3.82885	19	32	0	23.2275	0.45756	-3.8188	18.5789	C26
683	2017	3	0	0.368421			0.037116	23.8811	0.483047	-3.86993	20	35	0	23.2682	0.449296	-3.84826	19.5789	C26
683	2018	3	1	0.473684			0.069386	23.8851	0.502393	-3.90123	21	37	0	23.2505	0.44439	-3.88355	20.5789	C26
683	2019	3	0	0.631579			0.005436	23.8698	0.479072	-3.94175	22	26	0	23.2301	0.445091	-3.91205	21.5789	C26
683	2020	3	1	0.684211			-0.028498	23.8249	0.56106	-3.9832	23	30	0	23.2762	0.449325	-3.94895	22.5789	C26
685	2016	12	0	0.1693			0.064594	23.7625	0.311107	-4.07055	24	59	1	22.2225	0.426833	-3.77729	17.4399	D46
685	2017	12	0	0.228734			0.042222	23.5649	0.265539	-4.10586	25	60	1	22.0936	0.407369	-3.80099	18.0399	D46
685	2018	12	0	0.248619			0.069474	23.486	0.227687	-4.13812	26	59	1	22.1259	0.405836	-3.83737	18.9114	D46
685	2019	12	0	0.244406			0.066386	23.4352	0.236022	-4.16647	27	62	1	22.105	0.4123	-3.86152	19.5491	D46
685	2020	12	0	0.291351			0.055975	23.6747	0.29566	-4.1964	28	39	1	21.9864	0.398165	-3.88202	20.0561	D46
688	2016	28	0	0.190476			0.153672	21.6879	0.10764	-4.19577	27	39	0	22.8317	0.49143	-3.865	19.3333	B09
688	2017	28	0	0.282609			0.17269	21.589	0.077885	-4.2507	28	38	0	22.7352	0.477542	-3.90711	20.4783	B09
688	2018	28	1	0.434783	7.24659	4.0315	0.041242	21.9953	0.32235	-4.29705	29	42	0	22.7037	0.483872	-3.94105	21.4783	B09
688	2019	28	1	0.469388	6.68461	4.39514	0.11892	21.3948	0.094674	-4.33798	30	39	0	22.7035	0.488349	-3.96684	22.3061	B09
688	2020	28	1	0.603774	6.49201	4.53968	0.064103	21.7036	0.200244	-4.39142	31	51	0	22.5765	0.463544	-3.97191	22.5849	B09
690	2016	12	1	0.167043	7.70072	4.67712	0.094182	23.6835	0.435297	-3.86645	19	59	0	22.2226	0.426552	-3.77775	17.4513	D44
690	2017	12	1	0.226843	7.48341	4.77282	0.021409	23.7956	0.589695	-3.89667	20	60	0	22.0932	0.406754	-3.80139	18.0493	D44
690	2018	12	1	0.246777	8.13568	4.78703	0.046516	23.667	0.499557	-3.91243	21	59	0	22.1255	0.405335	-3.83779	18.9207	D44
690	2019	12	1	0.242685	8.12546	4.73011	0.042841	23.4798	0.476761	-3.96732	22	62	0	22.1049	0.411886	-3.86186	19.5577	D44
690	2020	12	1	0.289833	8.61277	4.63599	0.00593	23.5791	0.512	-4.00549	23	39	0	21.9866	0.397836	-3.88231	20.0637	D44
691	2016	23	0	0.25			0.007013	19.6491	0.716183	-3.79603	24	85	0	22.3416	0.43733	-3.78007	16.9286	C26
691	2017	23	0	0.566667			0.054213	19.1062	0.502493	-3.7615	25	87	0	22.275	0.424405	-3.82066	18	C26
691	2018	23	1	0.666667			-0.03543	19.3489	0.652226	-3.7356	26	75	0	22.2233	0.478117	-3.86584	19	C26
691	2019	23	0	0.7			0.04307	20.405	0.681288	-3.82805	27	62	0	22.2853	0.470931	-3.90917	20	C26
691	2020	23	0	0.689655			-0.044571	19.2978	0.633814	-4.10933	28	70	0	22.1781	0.41959	-3.93204	20.6552	C26
692	2016	27	0	0.2			0.012392	22.3105	0.705711	-4.07772	23	28	1	22.5696	0.49802	-3.81911	18.3077	D44
692	2017	27	0	0.276923			0.003768	22.5306	0.759505	-4.11776	24	42	1	22.5906	0.484179	-3.85893	19.2308	D44
692	2018	27	0	0.292308			-0.194151	22.3329	0.929028	-4.15705	25	37	1	22.5642	0.469356	-3.88239	19.9538	D44
692	2019	27	0	0.313433			-0.009972	22.4537	0.758328	-4.19713	26	30	1	22.4302	0.455076	-3.89254	20.3881	D44
692	2020	27	1	0.348485			-0.016988	22.524	0.781216	-4.23784	27	33	1	22.418	0.451058	-3.93474	21.3333	D44
693	2016	6	0	0.333333			-0.106115	22.0608	0.776203	-4.07343	23	50	0	22.1353	0.414915	-3.82226	18.6191	B09
693	2017	6	0	0.428571			-1.34015	21.2581	1.84631	-4.06332	24	69	0	22.1241	0.426476	-3.85106	19.2054	B09
695	2016	7	0	0.227273			0.065675	20.5684	0.377041	-4.0166	24	17	1	22.5615	0.468484	-3.84713	19.1818	C23
695	2017	7	0	0.18			0.003421	20.85	0.711098	-4.10448	25	36	1	22.7449	0.440124	-3.86853	19.8	C23
695	2018	7	0	0.32			0.011991	21.2701	0.717868	-4.05602	26	41	1	22.63	0.434512	-3.90332	20.8	C23
695	2019	7	0	0.346154			-0.023963	20.7972	0.456221	-4.116	27	37	1	22.5509	0.438605	-3.93316	21.5962	C23
695	2020	7	0	0.37931			0.037014	20.7011	0.403351	-4.16951	28	20	1	22.5195	0.416571	-3.93642	21.569	C23
697	2016	29	0	0.25			-0.025908	21.217	0.094474	-4.01927	23	38	0	22.4375	0.459155	-3.7806	17.4	C37
697	2017	29	0	0.428571			-0.429259	22.0142	0.583251	-4.11796	24	48	0	22.3538	0.436843	-3.80342	18.1905	C37
697	2018	29	1	0.690476	2.3979	3.49616	0.00421	22.3733	0.410005	-4.15795	25	37	0	22.4088	0.457361	-3.84618	19.1905	C37
697	2019	29	1	0.543478	2.99573	3.55502	-0.142973	21.9366	0.697896	-4.19204	26	41	0	22.224	0.418391	-3.86769	19.6304	C37
697	2020	29	0	0.576923			0.010201	22.3759	0.702266	-4.2293	27	40	0	22.3333	0.416992	-3.87015	19.9423	C37
698	2016	27	0	0.2			0.031999	23.0839	0.602551	-4.05697	23	28	1	22.5577	0.499607	-3.81943	18.3077	C25
698	2017	27	0	0.276923			0.034264	23.0704	0.609229	-4.10108	24	42	1	22.5823	0.486491	-3.85919	19.2308	C25
698	2018	27	0	0.292308			0.023116	23.0117	0.555087	-4.1449	25	37	1	22.5537	0.475109	-3.88258	19.9538	C25
698	2019	27	0	0.313433			-0.084023	22.906	0.580263	-4.1863	26	30	1	22.4235	0.457734	-3.8927	20.3881	C25
698	2020	27	0	0.363636			0.012971	22.9363	0.50727	-4.21778	27	33	1	22.4117	0.455208	-3.93504	21.3333	C25
700	2016	15	0	0.125			0.012958	22.7832	0.696701	-4.27735	28	34	0	22.1257	0.44249	-3.75866	16.5811	C36
700	2017	15	1	0.15864	5.29506	4.79639	0.001377	22.7244	0.685327	-4.31247	29	47	0	22.005	0.389823	-3.78117	17.204	C36
700	2018	15	1	0.204301	5.66296	4.52404	0.017851	22.7425	0.64302	-4.35301	30	27	0	21.9917	0.396897	-3.82407	18.1989	C36
700	2019	15	1	0.175879	5.75574	4.60156	0.001378	22.8471	0.669227	-4.39115	31	42	0	21.9348	0.404568	-3.84816	18.7714	C36
700	2020	15	1	0.199575	4.44265	4.30229	0.031372	22.504	0.477059	-4.42879	32	23	0	21.8113	0.357976	-3.85591	18.9851	C36
701	2016	24	0	0.186916			-0.13318	23.7056	0.844306	-4.06497	24	31	1	22.227	0.449691	-3.78817	17.6075	F51
701	2017	24	0	0.31746			0.007985	23.4954	0.657712	-4.10793	25	56	1	22.0741	0.437943	-3.79634	17.9206	F51
701	2018	24	0	0.527559			0.003157	23.6093	0.830433	-4.14258	26	37	1	22.1448	0.424534	-3.8347	18.8268	F51
701	2019	24	0	0.484849			0.002891	23.5201	0.691093	-4.16299	27	42	1	22.1076	0.413919	-3.87119	19.7121	F51
701	2020	24	0	0.503448			0.005027	23.4639	0.646789	-4.21353	28	34	1	21.9741	0.387595	-3.90041	20.4759	F51
702	2016	22	1	0.282353	2.6362	4.82194	0.001968	20.2865	0.286479	-3.72855	19	65	1	22.0913	0.444185	-3.74845	16.5765	C13
702	2017	22	1	0.428571	2.70805	4.62045	0.022603	20.3357	0.176657	-3.7842	20	90	1	21.9869	0.422302	-3.77321	17.0918	C13
702	2018	22	1	0.495049	2.66723	4.72923	0.035763	20.6456	0.328064	-3.8274	21	86	1	21.9662	0.409874	-3.80817	17.8812	C13
702	2019	22	1	0.485437	2.77259	4.43694	0.021	20.3751	0.328778	-3.85732	22	67	1	21.9684	0.42248	-3.84897	18.8738	C13
702	2020	22	1	0.486726	2.63906	4.5309	0.073383	20.3937	0.273323	-3.94783	23	60	1	21.9417	0.395154	-3.86811	19.292	C13
703	2016	13	0	0.433333			0.037626	24.8113	0.626552	-4.08041	26	69	0	22.2512	0.492161	-3.92292	20.2333	C28
703	2017	13	0	0.6			0.041346	25.2479	0.671666	-4.0801	27	60	0	22.1837	0.538887	-3.95527	21.2333	C28
703	2018	13	0	0.516129			0.05325	24.3013	0.506781	-4.02487	28	62	0	22.5034	0.503826	-3.97767	22	C28
703	2019	13	1	0.5	6.55108	4.33345	0.047174	25.1686	0.659003	-3.98484	29	54	0	22.3376	0.467154	-4.02131	22.8438	C28
703	2020	13	1	0.548387	6.68461	4.51253	0.032274	24.0387	0.52011	-4.0056	30	44	0	22.2354	0.47352	-4.04932	23.7419	C28
705	2016	19	0	0.0754717			0.023178	21.4249	0.348689	-4.0383	23	20	1	22.2058	0.393524	-3.75436	16.3522	F51
705	2017	19	0	0.10567			0.03069	21.4417	0.322559	-4.07967	24	29	1	21.9785	0.378622	-3.77817	17.0515	F51
705	2018	19	0	0.168317			0.034374	21.717	0.347719	-4.12232	25	36	1	21.988	0.377312	-3.82193	18.1089	F51
705	2019	19	0	0.225581			0.033879	21.4748	0.319304	-4.17623	26	31	1	21.9927	0.376833	-3.84886	18.7721	F51
705	2020	19	0	0.239686			0.082699	21.6744	0.338722	-4.21875	27	26	1	21.8718	0.361519	-3.8734	19.4538	F51
708	2016	21	0	0.294118			0.074244	25.008	0.651766	-4.07749	23	38	1	22.3251	0.465454	-3.82861	19	C31
708	2017	21	0	0.436782			0.077841	25.0728	0.633461	-4.11584	24	49	1	22.4032	0.460659	-3.86538	19.908	C31
708	2018	21	0	0.586956			0.066448	22.7616	0.426451	-4.15187	25	47	1	22.2944	0.445175	-3.89672	20.7065	C31
708	2019	21	1	0.489796	6.48366	5.14997	0.060027	22.6071	0.387679	-3.90217	26	38	1	22.3311	0.432569	-3.91328	21.1225	C31
708	2020	21	1	0.471698	5.85862	5.06354	0.050055	22.4892	0.363229	-3.92738	27	27	1	22.1171	0.420494	-3.93602	21.6887	C31
709	2016	17	0	0.173913			0.020989	26.0644	0.717593	-3.49187	22	72	1	22.6594	0.394404	-3.71232	16.7391	C31
709	2017	17	0	0.215686			0.013557	26.0795	0.722388	-3.52507	23	58	1	22.7286	0.430395	-3.76111	17.7843	C31
709	2018	17	0	0.411765			0.007687	25.949	0.749285	-3.53592	24	42	1	22.7977	0.431256	-3.80268	18.7843	C31
709	2019	17	0	0.415094			0.008413	26.209	0.749499	-3.57111	25	44	1	22.688	0.413241	-3.842	19.6226	C31
709	2020	17	0	0.413793			0.01118	25.9711	0.749358	-3.56926	26	36	1	22.5586	0.409763	-3.86096	20.3793	C31
710	2016	6	0	0.333333			0.135322	21.3146	0.136147	-3.69767	19	50	0	22.1424	0.421011	-3.82584	18.6571	M74
710	2017	6	0	0.428571			-0.007638	20.1219	0.79185	-3.90867	20	69	0	22.1342	0.435891	-3.85244	19.2411	M74
710	2018	6	0	0.495575			0.126147	21.8446	0.23521	-3.96439	21	44	0	22.0875	0.412083	-3.88552	20.0708	M74
710	2019	6	0	0.521008			0.119271	21.5017	0.108208	-4.02539	22	43	0	22.0489	0.406753	-3.91192	20.8151	M74
710	2020	6	0	0.492424			0.063408	21.9001	0.253246	-4.06784	23	49	0	22.0121	0.391846	-3.92701	21.0606	M74
711	2016	31	0	0.142857			-0.258195	23.006	0.726552	-4.07517	23	24	0	22.3247	0.640091	-3.83405	18.25	E48
711	2017	31	0	0.241379			-0.088867	23.218	0.564838	-4.10709	24	29	0	22.269	0.534631	-3.87608	19.3103	E48
711	2018	31	1	0.37931	2.48491	3.80847	0.034491	22.888	0.500426	-4.1347	25	24	0	22.3325	0.523174	-3.9155	20.3103	E48
711	2019	31	1	0.333333	0.693147	3.80435	0.004642	22.1307	0.267287	-4.16814	26	27	0	22.3948	0.452001	-3.94212	21	E48
711	2020	31	1	0.354839	2.0931	4.45937	0.009649	23.1207	0.59171	-4.22139	27	31	0	22.3155	0.442303	-3.96941	21.5806	E48
713	2016	9	1	0.25	3.03062	3.52442	0.023488	21.6163	0.335258	-4.40052	32	65	1	22.5113	0.46163	-3.76647	16.6304	A05
713	2017	9	0	0.393939			0.010719	21.4522	0.329399	-4.4449	33	104	1	22.4869	0.447847	-3.7984	17.4646	A05
713	2018	9	0	0.44			0.021396	21.7003	0.332118	-4.49253	34	66	1	22.424	0.427912	-3.83403	18.39	A05
713	2019	9	0	0.432692			0.006669	21.5085	0.371378	-4.5366	35	31	1	22.4075	0.436337	-3.86003	19.0192	A05
713	2020	9	1	0.419355			0.024405	21.6805	0.328171	-4.57779	36	49	1	22.1767	0.416553	-3.85548	18.9597	A05
715	2016	27	0	0.2			0.041606	21.498	0.379362	-3.88261	19	28	1	22.5821	0.50304	-3.82211	18.3692	F52
715	2017	27	0	0.276923			0.041665	21.4785	0.429003	-3.92322	20	42	1	22.6068	0.489264	-3.86193	19.2923	F52
715	2018	27	0	0.292308			0.067296	21.5532	0.355108	-3.96411	21	37	1	22.5761	0.478186	-3.88536	20.0154	F52
715	2019	27	1	0.298507	5.70378	4.7471	0.039426	21.4865	0.40653	-4.00819	22	30	0	22.4447	0.460327	-3.89536	20.4478	F52
715	2020	27	1	0.348485	6.49753	4.57495	0.041752	21.5651	0.334903	-4.04903	23	33	0	22.4325	0.45782	-3.9376	21.3939	F52
716	2016	13	0	0.433333			0.008077	21.8597	0.415167	-4.06608	23	69	0	22.3496	0.499207	-3.9234	20.3333	C14
716	2017	13	1	0.566667	2.23431	4.76867	0.000186	22.3746	0.468068	-4.11788	24	60	0	22.2794	0.545674	-3.95401	21.3333	C14
716	2018	13	0	0.516129			0.002631	22.3908	0.464141	-4.15793	25	62	0	22.565	0.505201	-3.97338	22.0968	C14
716	2019	13	1	0.5	3.62939	4.51605	0.020759	22.342	0.461259	-4.19796	26	54	0	22.4259	0.473333	-4.01465	22.9375	C14
716	2020	13	1	0.548387	0.182322	4.89502	0.004483	22.4096	0.476286	-4.23795	27	44	0	22.2879	0.474934	-4.04183	23.8387	C14
717	2016	12	0	0.1693			0.201283	23.5222	0.623936	-4.19106	27	59	1	22.223	0.426124	-3.77701	17.4331	C31
717	2017	12	0	0.228734			0.174574	23.3916	0.793792	-4.23442	28	60	1	22.094	0.406367	-3.80075	18.0342	C31
717	2018	12	0	0.248619			0.104818	23.6	0.46439	-4.26238	29	59	1	22.1257	0.4054	-3.83714	18.9059	C31
717	2019	12	0	0.244406			0.106195	23.5665	0.534179	-4.29796	30	62	1	22.1048	0.411787	-3.86129	19.5439	C31
717	2020	12	1	0.289833	4.83254	4.66261	0.006773	23.4297	0.969384	-4.33451	31	39	1	21.9868	0.397142	-3.88181	20.0516	C31
718	2016	5	0	0.111111			0.050056	23.7769	0.611588	-3.99468	23	25	0	22.3904	0.44563	-3.91876	20.3333	K70
718	2017	5	1	0.166667	4.60517	3.77407	0.054265	23.7041	0.540393	-4.04317	24	14	0	22.4686	0.425771	-3.96461	21.3333	K70
718	2018	5	0	0.142857			0.067226	23.6124	0.526626	-4.08789	25	44	0	22.4167	0.448015	-4.01122	22.4571	K70
718	2019	5	0	0.142857			0.051823	23.6618	0.529465	-4.13321	26	47	0	22.422	0.442295	-4.04809	23.4571	K70
718	2020	5	0	0.225			0.063425	23.4941	0.455319	-4.18509	27	49	0	22.3574	0.405618	-4.07517	24.3684	K70
719	2016	18	0	0.369231			0.063882	23.118	0.341727	-4.2195	27	43	1	22.5234	0.457767	-3.79744	17.6154	R85
719	2017	18	0	0.462687			0.066222	23.0406	0.341196	-4.25487	28	68	1	22.4764	0.451736	-3.82722	18.3881	R85
719	2018	18	0	0.522388			0.064335	23.1675	0.326794	-4.29165	29	69	1	22.5271	0.455053	-3.87063	19.3881	R85
719	2019	18	0	0.514706			0.067956	23.2347	0.323724	-4.32694	30	50	1	22.5346	0.446833	-3.91144	20.4706	R85
719	2020	18	0	0.447368			0.068421	23.337	0.342158	-4.35901	31	68	1	22.3266	0.407083	-3.92319	20.7763	R85
720	2016	10	0	0.134969			0.10586	22.2552	0.437524	-4.03795	22	50	1	22.4343	0.404361	-3.78777	17.3252	K70
720	2017	10	0	0.201087			-0.062569	22.9242	0.842368	-4.06547	23	52	1	22.3408	0.397985	-3.8114	17.9783	K70
720	2018	10	0	0.278075			0.206923	22.3782	0.566991	-4.11796	24	52	1	22.324	0.414235	-3.84625	18.8342	K70
720	2019	10	0	0.281407			-0.009285	22.4012	0.775646	-4.15723	25	24	1	22.2926	0.407523	-3.87304	19.5377	K70
720	2020	10	1	0.277273	4.39692	4.69216	0.053743	22.3883	0.455691	-4.19796	26	35	1	22.2083	0.381825	-3.89441	20.1318	K70
721	2016	29	0	0.25			0.006122	20.9516	0.498944	-3.92607	22	38	1	22.4442	0.449043	-3.78294	17.425	H62
721	2017	29	0	0.428571			0.009341	20.7722	0.347471	-3.96941	23	48	1	22.3833	0.442456	-3.80696	18.2143	H62
721	2018	29	0	0.714286			-0.043479	20.8218	0.437833	-4.03121	24	37	1	22.4457	0.456699	-3.8492	19.2143	H62
721	2019	29	0	0.565217			-0.011946	20.7965	0.378235	-4.05285	25	41	1	22.2488	0.425341	-3.87072	19.6522	H62
721	2020	29	0	0.576923			0.006537	20.9649	0.473514	-4.10957	26	40	1	22.3605	0.421392	-3.87246	19.9615	H62
722	2016	22	0	0.294118			0.029235	21.9247	0.072166	-4.0652	23	65	1	22.0721	0.446706	-3.74449	16.5294	D44
722	2017	22	0	0.438775			0.02481	21.8673	0.068495	-4.10642	24	90	1	21.9712	0.423406	-3.76992	17.051	D44
722	2018	22	0	0.50495			0.023145	21.8865	0.07027	-4.14726	25	86	1	21.9539	0.412426	-3.805	17.8416	D44
722	2019	22	1	0.485437			0.040755	21.8851	0.05797	-4.1872	26	67	1	21.9537	0.42511	-3.84577	18.8349	D44
722	2020	22	1	0.486726			0.044266	21.8405	0.068545	-4.22884	27	60	1	21.9289	0.396966	-3.86563	19.2566	D44
723	2016	11	1	0.333333	6.33505	5.12613	0.110719	23.651	0.566621	-4.08531	24	32	0	22.8673	0.533469	-3.77883	18.5454	C25
723	2017	11	1	0.393939	6.79908	5.15603	0.055098	23.7008	0.527545	-4.11801	25	74	0	22.8723	0.554392	-3.81436	19.5454	C25
723	2018	11	1	0.393939	7.04935	4.92291	0.060867	23.2567	0.412597	-4.12907	26	53	0	22.8451	0.498775	-3.8482	20.5454	C25
723	2019	11	1	0.393939	6.18623	4.40522	0.033986	23.9546	0.555294	-4.16354	27	42	0	22.8548	0.538157	-3.88785	21.5454	C25
723	2020	11	1	0.485714	6.97166	4.79109	0.088663	23.3492	0.391882	-4.17206	28	31	0	22.7815	0.489673	-3.92604	22.3429	C25
725	2016	4	0	0.193799			0.030692	26.2689	0.592813	-3.50143	23	18	1	22.7973	0.438177	-3.65767	15.8488	C39
725	2017	4	1	0.233813	5.01064	5.43139	0.00997	26.0469	0.551437	-3.46942	24	20	1	22.6957	0.432347	-3.68659	16.5432	C39
725	2018	4	1	0.30742	4.81818	5.52173	0.009472	26.4404	0.604125	-3.45087	25	35	1	22.7043	0.425363	-3.72673	17.4947	C39
725	2019	4	1	0.364516	5.4359	5.3517	-0.001399	26.5534	0.585627	-3.4509	26	23	1	22.66	0.407886	-3.75057	18.1	C39
725	2020	4	1	0.367521	6.86667	5.48045	0.010673	26.7736	0.591291	-3.40989	27	20	1	22.4582	0.380414	-3.77769	18.6068	C39
726	2016	10	1	0.128834	4.5207	4.18473	0.083239	23.1986	0.301725	-4.06352	23	50	0	22.4285	0.405194	-3.78761	17.319	C17
726	2017	10	1	0.195652	4.61611	4.3865	0.08685	23.0428	0.235536	-4.09937	24	52	0	22.3401	0.401282	-3.81122	17.9728	C17
726	2018	10	0	0.278075			0.08144	23.0782	0.266844	-4.13731	25	52	0	22.3202	0.41584	-3.84614	18.8289	C17
726	2019	10	1	0.276382	3.49863	4.57486	0.007345	23.2189	0.332915	-4.16952	26	24	0	22.2885	0.409748	-3.87298	19.5327	C17
726	2020	10	1	0.277273	3.10144	4.71915	0.090684	22.9647	0.211971	-4.20808	27	35	0	22.2057	0.382933	-3.89437	20.1273	C17
727	2016	15	0	0.125			-0.050626	24.195	0.480226	-3.76948	19	34	1	22.1209	0.443221	-3.76038	16.6115	C39
727	2017	15	0	0.161473			0.001856	24.243	0.456457	-3.80956	20	47	1	22.0007	0.390472	-3.7826	17.2295	C39
727	2018	15	0	0.206989			-0.450869	23.7899	0.671794	-3.85712	21	27	1	21.9889	0.396819	-3.8254	18.2231	C39
727	2019	15	0	0.178392			0.02824	24.3077	0.832814	-3.95312	22	42	1	21.9311	0.404156	-3.84926	18.794	C39
727	2020	15	0	0.201699			0.00247	24.2435	0.458285	-3.91905	23	23	1	21.8076	0.358015	-3.85699	19.0042	C39
729	2016	4	0	0.193799			0.017466	23.6277	0.250602	-3.85158	19	18	1	22.8075	0.439503	-3.65631	15.8643	C15
729	2017	4	0	0.23741			0.012666	23.5962	0.222432	-3.8925	20	20	1	22.7045	0.433531	-3.68506	16.5575	C15
729	2018	4	0	0.310954			0.014508	23.6226	0.239321	-3.93491	21	35	1	22.7143	0.426652	-3.72502	17.5088	C15
729	2019	4	1	0.364516	4.84954	5.35808	0.015405	23.6406	0.249383	-3.97213	22	23	1	22.6695	0.40897	-3.74889	18.1129	C15
729	2020	4	1	0.367521	7.19589	5.47716	0.009532	23.6191	0.24434	-4.0102	23	20	1	22.4672	0.381403	-3.77598	18.6182	C15
731	2016	6	0	0.333333			0.033786	22.1988	0.379162	-4.03748	22	50	1	22.134	0.418696	-3.8226	18.6286	C26
731	2017	6	0	0.428571			-0.055206	22.2797	0.458739	-4.07646	23	69	1	22.1149	0.438865	-3.85095	19.2143	C26
731	2018	6	0	0.495575			0.022652	22.0639	0.241189	-4.1155	24	44	1	22.0855	0.41203	-3.88419	20.0443	C26
731	2019	6	0	0.521008			0.024649	22.1106	0.258321	-4.15352	25	43	1	22.0438	0.405491	-3.91084	20.7899	C26
731	2020	6	1	0.484849			0.053714	22.1462	0.301836	-4.19472	26	49	1	22.0102	0.391478	-3.92605	21.0379	C26
732	2016	24	0	0.186916			0.013893	25.5384	0.823968	-3.69044	24	31	0	22.2099	0.449881	-3.79167	17.6075	K70
732	2017	24	0	0.31746			0.011304	26.0532	0.878312	-3.57946	25	56	0	22.0538	0.436192	-3.80053	17.9206	K70
732	2018	24	0	0.527559			-0.023551	26.1024	0.907456	-3.56667	26	37	0	22.1252	0.423928	-3.83924	18.8268	K70
732	2019	24	0	0.484849			0.003246	26.1363	0.84952	-3.63295	27	42	0	22.0878	0.412718	-3.8752	19.7121	K70
732	2020	24	0	0.503448			0.016086	26.2169	0.868842	-3.68383	28	34	0	21.9551	0.386064	-3.90406	20.4759	K70
733	2016	26	0	0.8			0.025363	23.0395	0.509791	-3.90964	19	78	1	22.7086	0.450405	-3.78891	17.35	C39
733	2017	26	1	0.72	1.60944	4.88799	0.067258	22.9158	0.3333	-3.94566	20	113	1	22.4934	0.473678	-3.77986	17.36	C39
733	2018	26	1	0.846154	3.11795	5.537	0.033686	22.8942	0.386039	-3.97956	21	126	1	22.6024	0.445481	-3.81655	18.1154	C39
733	2019	26	1	0.807692	4.38328	5.57633	0.023083	22.9201	0.522398	-4.02682	22	86	1	22.5193	0.43476	-3.85556	19.1154	C39
733	2020	26	1	0.892857	2.90854	5.53265	0.02297	22.8253	0.505207	-4.06586	23	50	1	22.5264	0.455429	-3.88174	19.7857	C39
735	2016	20	1	0.5	4.00369	3.13584	0.025142	22.5449	0.405789	-4.07686	23	75	0	22.1672	0.409089	-3.92853	20.2	A03
735	2017	20	1	0.5	4.38203	3.65145	0.014409	22.5453	0.427212	-4.11686	24	53	0	22.1005	0.40746	-3.96266	21.0454	A03
735	2018	20	1	0.681818	9.20095	3.32884	0.004727	22.6019	0.357066	-4.15655	25	40	0	22.0761	0.393386	-4.00094	22.0454	A03
735	2019	20	1	0.727273	3.07731	3.26647	0.012826	22.8549	0.490934	-4.19594	26	32	0	22.0774	0.385259	-4.03939	23.0454	A03
735	2020	20	1	0.695652	4.17439	3.21905	0.061878	22.5662	0.352215	-4.22848	27	37	0	21.9945	0.413084	-4.06584	23.6522	A03
736	2016	28	0	0.190476			0.021982	24.2608	0.867698	-3.97941	23	39	1	22.7705	0.473333	-3.87015	19.4286	K70
736	2017	28	0	0.282609			0.009005	25.3235	0.870432	-3.9667	24	38	1	22.6541	0.460312	-3.91329	20.5652	K70
736	2018	28	0	0.456522			0.023624	24.5838	0.868167	-3.98031	25	42	1	22.6474	0.472006	-3.94794	21.5652	K70
736	2019	28	1	0.469388	5.23644	4.48032	0.007562	23.8992	0.825185	-3.99011	26	39	1	22.6524	0.47344	-3.97394	22.3878	K70
736	2020	28	1	0.603774	5.28827	4.58984	0.028638	24.4179	0.894843	-3.86674	27	51	1	22.5253	0.450439	-3.98181	22.6604	K70
737	2016	11	0	0.363636			0.006446	21.7516	0.949834	-3.94069	20	32	1	22.9248	0.521856	-3.78322	18.6667	C26
737	2017	11	0	0.424242			0.165722	21.1758	0.74911	-3.97688	21	74	1	22.9488	0.547678	-3.81864	19.6667	C26
737	2018	11	0	0.424242			0.073124	20.9511	0.591924	-3.97506	22	53	1	22.915	0.493341	-3.85286	20.6667	C26
737	2019	11	0	0.424242			-0.164653	21.6851	1.11103	-4.01524	23	42	1	22.9236	0.521317	-3.89234	21.6667	C26
737	2020	11	0	0.514286			-0.029747	21.1776	0.747243	-4.02952	24	31	1	22.8436	0.47952	-3.93011	22.4571	C26
738	2016	15	0	0.125			0.030772	22.6471	0.23758	-3.91501	19	34	1	22.1261	0.444041	-3.75989	16.6115	C37
738	2017	15	1	0.15864	1.52606	4.87658	0.030249	22.694	0.24138	-3.95386	20	47	1	22.0051	0.391081	-3.78219	17.2295	C37
738	2018	15	1	0.204301	3.52046	4.55917	0.042088	22.9011	0.273949	-3.99355	21	27	1	21.9913	0.397889	-3.82504	18.2231	C37
738	2019	15	1	0.175879	4.90897	4.61522	0.033261	22.7895	0.24671	-4.03093	22	42	1	21.9349	0.405629	-3.84906	18.794	C37
738	2020	15	1	0.199575	5.72685	4.28368	0.035461	22.7054	0.219198	-4.06652	23	23	1	21.8109	0.358523	-3.85668	19.0042	C37
739	2016	19	0	0.0754717			0.108973	22.7375	0.41417	-3.91778	19	20	0	22.2016	0.393318	-3.75474	16.3648	C27
739	2017	19	0	0.10567			0.045086	22.4622	0.464079	-3.9577	20	29	0	21.9758	0.378257	-3.77848	17.0619	C27
739	2018	19	0	0.168317			0.084844	22.5985	0.422317	-3.99763	21	36	0	21.9858	0.377127	-3.82224	18.1188	C27
739	2019	19	0	0.225581			0.046788	22.4494	0.534345	-4.036	22	31	0	21.9904	0.376333	-3.84919	18.7814	C27
739	2020	19	0	0.239686			0.064438	22.4726	0.418463	-4.07263	23	26	0	21.8702	0.361362	-3.87369	19.4617	C27
751	2016	27	0	0.2			0.044241	22.2461	0.426042	-4.07548	23	28	1	22.5706	0.502322	-3.81914	18.3077	C32
751	2017	27	0	0.276923			0.051979	22.1488	0.428925	-4.11555	24	42	0	22.5965	0.489265	-3.85897	19.2308	C32
751	2018	27	0	0.292308			0.032424	22.1452	0.483367	-4.15733	25	37	0	22.567	0.476212	-3.88239	19.9538	C32
751	2019	27	0	0.313433			0.011365	22.2644	0.47989	-4.19713	26	30	0	22.4331	0.459232	-3.89254	20.3881	C32
751	2020	27	0	0.363636			0.043781	22.3986	0.463451	-4.23795	27	33	0	22.4199	0.455872	-3.93474	21.3333	C32
753	2016	24	0	0.186916			0.020916	22.4279	0.558788	-4.03793	22	31	1	22.2389	0.452359	-3.78842	17.6262	F52
753	2017	24	1	0.309524	4.23266	4.2935	0.03643	22.4115	0.580786	-4.07781	23	56	1	22.0827	0.438553	-3.79657	17.9365	F52
753	2018	24	1	0.519685	3.70377	4.17541	0.015798	22.327	0.554079	-4.11789	24	37	1	22.1549	0.42671	-3.8349	18.8425	F52
753	2019	24	1	0.477273	2.58097	4.36096	0.016383	22.344	0.527247	-4.15788	25	42	1	22.1166	0.41516	-3.87122	19.7273	F52
753	2020	24	1	0.496552	2.99673	4.53425	0.018892	22.6829	0.637744	-4.19415	26	34	1	21.9795	0.387658	-3.90054	20.4897	F52
755	2016	11	0	0.363636			-0.136147	22.3626	0.897709	-3.95794	20	32	1	22.9063	0.523436	-3.78269	18.6667	G54
755	2017	11	0	0.424242			0.004994	22.9404	0.886016	-3.95777	21	74	1	22.8953	0.54353	-3.81921	19.6667	G54
755	2018	11	0	0.424242			-0.006198	22.8194	0.856794	-4.02471	22	53	1	22.8584	0.485314	-3.85136	20.6667	G54
755	2019	11	0	0.424242			0.045857	21.4185	0.651815	-4.06788	23	42	1	22.9316	0.535232	-3.89075	21.6667	G54
755	2020	11	0	0.514286			0.017517	22.8695	0.857906	-4.10986	24	31	1	22.7952	0.476358	-3.92782	22.4571	G54
756	2016	10	0	0.134969			0.050204	22.5852	0.5167	-4.07744	23	50	1	22.4322	0.403875	-3.78753	17.319	C27
756	2017	10	0	0.201087			0.041954	22.386	0.510879	-4.11796	24	52	1	22.3437	0.399786	-3.81112	17.9728	C27
756	2018	10	0	0.278075			0.046362	22.501	0.527302	-4.15738	25	52	1	22.3233	0.414448	-3.84604	18.8289	C27
756	2019	10	0	0.281407			0.048938	22.6824	0.521879	-4.19624	26	24	1	22.2911	0.408798	-3.87284	19.5327	C27
756	2020	10	0	0.281818			0.028171	22.2757	0.559729	-4.23416	27	35	1	22.2088	0.381352	-3.89425	20.1273	C27
757	2016	6	0	0.333333			0.042223	20.8325	0.444176	-3.79861	19	50	1	22.147	0.418077	-3.82488	18.6571	F52
757	2017	6	1	0.419643	4.38203	4.21925	0.017403	21.8319	0.438354	-3.85428	20	69	1	22.1189	0.439047	-3.85293	19.2411	F52
757	2018	6	1	0.486726	4.06903	4.39008	0.064038	20.9343	0.432746	-3.90743	21	44	1	22.0955	0.410335	-3.88603	20.0708	F52
757	2019	6	1	0.512605	4.09434	4.5047	0.026425	20.7193	0.424839	-4.02545	22	43	1	22.0555	0.404092	-3.91192	20.8151	F52
757	2020	6	1	0.484849	2.9699	4.5761	0.045812	21.8459	0.461438	-4.06479	23	49	1	22.0125	0.390269	-3.92703	21.0606	F52
758	2016	4	0	0.193799			0.00987	23.9461	0.631172	-3.82057	19	18	1	22.8063	0.438028	-3.65643	15.8643	B09
758	2017	4	0	0.23741			-0.045982	23.954	0.663049	-3.86812	20	20	1	22.7032	0.431946	-3.68515	16.5575	B09
758	2018	4	0	0.310954			0.006339	23.8187	0.592976	-3.89321	21	35	1	22.7136	0.425403	-3.72517	17.5088	B09
758	2019	4	0	0.367742			0.016497	23.8307	0.699863	-3.93214	22	23	1	22.6688	0.407517	-3.74901	18.1129	B09
758	2020	4	0	0.37037			0.014435	23.8902	0.720032	-3.98961	23	20	1	22.4665	0.380047	-3.77604	18.6182	B09
759	2016	21	0	0.294118			0.000977	22.9298	0.668667	-4.22521	27	38	1	22.3495	0.465256	-3.82688	18.9529	F52
759	2017	21	0	0.436782			0.054635	22.8032	0.546828	-4.27154	28	49	1	22.4293	0.461655	-3.86359	19.8621	F52
759	2018	21	1	0.576087			0.006851	22.9806	0.637535	-4.31045	29	47	1	22.292	0.442881	-3.89499	20.663	F52
759	2019	21	1	0.489796	9.76331	5.06798	0.009818	22.7716	0.581445	-4.34456	30	38	1	22.3294	0.430592	-3.90877	21.0816	F52
759	2020	21	1	0.471698	9.82798	4.97123	0.001409	22.9436	0.611966	-4.38272	31	27	1	22.1128	0.418148	-3.93173	21.6509	F52
760	2016	21	0	0.294118			-0.122361	20.0797	1.03574	-4.2642	28	38	0	22.383	0.460937	-3.82642	18.9412	C36
760	2017	21	0	0.436782			0.014617	21.8196	0.301028	-4.29153	29	49	0	22.4406	0.46448	-3.86336	19.8506	C36
760	2018	21	0	0.586956			-0.423549	20.2966	0.930269	-4.20478	30	47	0	22.3212	0.439699	-3.89614	20.6522	C36
760	2019	21	0	0.5			-0.070598	21.6013	0.24581	-4.21037	31	38		22.3413	0.434017	-3.91014	21.0714	C36
760	2020	21	0	0.481132			-1.63917	20.4979	0.327738	-4.20939	32	27		22.1359	0.420829	-3.93336	21.6415	C36
761	2016	27	0	0.2			0.025547	24.8664	0.764294	-3.68439	19	28	1	22.5303	0.497118	-3.82516	18.3692	C31
761	2017	27	0	0.276923			0.006022	24.8978	0.668489	-3.69326	20	42	1	22.5542	0.485579	-3.86546	19.2923	C31
761	2018	27	0	0.292308			0.017376	24.8115	0.670324	-3.74484	21	37	1	22.526	0.473336	-3.88873	20.0154	C31
761	2019	27	0	0.313433			0.015231	24.7159	0.754481	-3.78102	22	30	1	22.3965	0.455134	-3.89875	20.4478	C31
761	2020	27	0	0.363636			0.009169	24.8297	0.67047	-3.80652	23	33	1	22.383	0.452736	-3.94128	21.3939	C31
762	2016	25	0	0.909091			-0.070242	21.7536	0.14416	-4.023	22	32	1	21.7715	0.410564	-3.69327	14.9091	B08
762	2017	25	0	1			-0.020525	21.7252	0.114166	-4.06595	23	35	1	21.7756	0.39752	-3.69119	15.3846	B08
762	2018	25	0	1			0.028003	21.8569	0.164759	-4.1008	24	37	1	21.8353	0.317806	-3.76906	16.7857	B08
762	2019	25	0	0.933333			0.01941	21.7954	0.141493	-4.14196	25	26	1	21.7937	0.330636	-3.82861	18.1333	B08
762	2020	25	1	0.8125			0.022295	21.7753	0.140264	-4.17923	26	30	1	21.7333	0.299409	-3.87234	19	B08
766	2016	5	0	0.111111			-0.072464	22.3281	0.536812	-4.07796	23	25	0	22.4306	0.447707	-3.91644	20.3333	C27
766	2017	5	1	0.166667			0.044892	22.4684	0.228451	-4.11766	24	14	0	22.5029	0.434436	-3.96254	21.3333	C27
766	2018	5	1	0.114286			-0.434848	22.2704	0.432534	-4.15724	25	44	0	22.455	0.450703	-4.00924	22.4571	C27
766	2019	5	0	0.142857			0.039958	22.3916	0.215342	-4.19739	26	47	0	22.4583	0.45127	-4.04626	23.4571	C27
766	2020	5	1	0.2			0.054897	22.5145	0.208321	-4.23782	27	49	0	22.3832	0.412118	-4.07378	24.3684	C27
767	2016	11	0	0.363636			0.000979	24.643	0.839973	-3.87856	23	32	1	22.8372	0.525186	-3.7851	18.5758	D44
767	2017	11	0	0.424242			0.00032	24.6538	0.843162	-3.90649	24	74	1	22.8434	0.544828	-3.82077	19.5758	D44
767	2018	11	0	0.424242			0.003033	24.5387	0.767856	-3.93877	25	53	1	22.8063	0.48801	-3.85397	20.5758	D44
767	2019	11	0	0.424242			-0.042112	24.6029	0.834438	-3.97667	26	42	1	22.8351	0.529698	-3.89351	21.5758	D44
767	2020	11	1	0.485714	6.84652	4.79944	0.004181	24.7638	0.848357	-3.9947	27	31	1	22.7411	0.476631	-3.93111	22.3714	D44
768	2016	29	0	0.25			0.011602	24.3924	0.548585	-3.74474	19	38	1	22.3581	0.447802	-3.78747	17.5	C37
768	2017	29	1	0.404762			0.01167	24.6102	0.659529	-3.7781	20	48	1	22.2919	0.435026	-3.81151	18.2857	C37
768	2018	29	1	0.690476	3.21888	3.46333	0.013294	24.7916	0.738184	-3.7885	21	37	1	22.3512	0.449547	-3.85498	19.2857	C37
768	2019	29	1	0.543478	2.99573	3.55502	0.011644	24.4304	0.566791	-3.82509	22	41	1	22.1698	0.421241	-3.87567	19.7174	C37
768	2020	29	1	0.557692	2.99573	4.50472	0.010604	24.5923	0.596783	-3.82897	23	40	1	22.2907	0.419021	-3.87785	20.0192	C37
777	2016	15	0	0.125			0.045658	21.5367	0.398286	-3.87431	19	34	1	22.1299	0.443498	-3.76002	16.6115	C34
777	2017	15	0	0.161473			0.053131	21.3778	0.330283	-3.92026	20	47	1	22.0088	0.390829	-3.78228	17.2295	C34
777	2018	15	1	0.204301			0.019375	21.449	0.377156	-3.96699	21	27	1	21.9952	0.397611	-3.82511	18.2231	C34
777	2019	15	0	0.178392			0.042392	21.6267	0.374307	-4.01188	22	42	1	21.9378	0.405309	-3.84911	18.794	C34
777	2020	15	1	0.199575			0.056131	21.6065	0.391127	-4.05322	23	23	1	21.8132	0.358158	-3.85671	19.0042	C34
778	2016	17	1	0.152174	3.61092	4.16847	0.036921	24.6971	0.545879	-3.7031	19	72	1	22.6892	0.398137	-3.70773	16.8043	C33
778	2017	17	1	0.196078	2.16332	4.77556	0.03924	24.6714	0.581242	-3.74403	20	58	1	22.7563	0.433163	-3.75682	17.8431	C33
778	2018	17	1	0.392157	5.12658	4.4911	0.021733	24.6158	0.579449	-3.77324	21	42	1	22.8238	0.434586	-3.79803	18.8431	C33
778	2019	17	1	0.396226	5.2551	4.55532	0.032001	24.6265	0.548986	-3.82196	22	44	1	22.7178	0.417024	-3.83726	19.6792	C33
778	2020	17	1	0.396552	6.34034	4.43539	0.009143	24.6206	0.625549	-3.84814	23	36	1	22.5819	0.411898	-3.85615	20.431	C33
779	2016	23	0	0.25			0.054994	22.1913	0.617242	-3.827	21	85	1	22.2508	0.440864	-3.77897	17.0357	M74
779	2017	23	0	0.566667			0.088821	21.9491	0.464409	-3.84542	22	87	1	22.1802	0.425674	-3.81786	18.1	M74
779	2018	23	1	0.666667	5.69937	4.65244	0.018315	20.3913	0.695013	-4.07634	23	75	1	22.1885	0.476691	-3.85448	19.1	M74
779	2019	23	1	0.666667	5.63357	4.9288	0.079133	22.0843	0.447037	-4.10978	24	62	1	22.2293	0.47874	-3.89978	20.1	M74
779	2020	23	1	0.655172	5.41062	5.33347	0.124792	20.2692	0.530621	-4.15407	25	70	1	22.1446	0.423149	-3.9305	20.7586	M74
782	2016	12	0	0.1693			0.01397	21.692	0.530245	-4.09516	24	59	0	22.2272	0.426336	-3.77723	17.4399	C28
782	2017	12	1	0.226843	2.78192	4.82749	-0.032063	21.6572	0.524044	-4.13729	25	60	0	22.0972	0.406879	-3.80093	18.0399	C28
782	2018	12	1	0.246777	4.63899	4.82271	0.013206	21.7857	0.488762	-4.1825	26	59	0	22.129	0.405355	-3.83729	18.9114	C28
782	2019	12	0	0.244406			0.004064	21.7029	0.450844	-4.21794	27	62	0	22.108	0.41193	-3.86143	19.5491	C28
782	2020	12	0	0.291351			0.012953	21.7609	0.489752	-4.2612	28	39	0	21.9893	0.39787	-3.88192	20.0561	C28
785	2016	21	0	0.294118			0.139423	21.7641	0.545026	-4.18203	26	38	1	22.3632	0.46671	-3.82738	18.9647	L72
785	2017	21	0	0.436782			0.036072	24.394	0.472484	-4.22137	27	49	1	22.411	0.46251	-3.86416	19.8736	L72
785	2018	21	1	0.576087			0.093262	24.2433	0.522795	-4.25927	28	47	1	22.2783	0.444128	-3.89555	20.6739	L72
785	2019	21	1	0.489796			0.012931	21.7767	0.681797	-4.16951	29	38	1	22.3396	0.429568	-3.91056	21.0918	L72
785	2020	21	1	0.471698			0.040399	21.7261	0.517737	-4.18445	30	27	0	22.1243	0.419037	-3.9336	21.6604	L72
786	2016	4	0	0.193799			0.021273	23.7896	0.322458	-3.87481	19	18	1	22.8069	0.439224	-3.65622	15.8643	C30
786	2017	4	0	0.23741			0.14617	23.5027	0.224386	-3.90426	20	20	1	22.7048	0.433524	-3.68502	16.5575	C30
786	2018	4	1	0.30742	5.86338	5.50658	0.102123	23.387	0.270822	-3.93362	21	35	1	22.7151	0.426541	-3.72503	17.5088	C30
786	2019	4	1	0.364516	6.61807	5.33885	0.138523	23.6085	0.193719	-3.95316	22	23	1	22.6696	0.40915	-3.74895	18.1129	C30
786	2020	4	1	0.367521	6.4339	5.48478	0.131965	23.8551	0.238294	-3.98507	23	20	1	22.4666	0.38142	-3.77605	18.6182	C30
788	2016	28	0	0.190476			0.016987	21.5589	0.44	-4.0393	23	39	1	22.8348	0.483516	-3.86872	19.4286	C27
788	2017	28	0	0.282609			0.015964	21.4537	0.435803	-4.08064	24	38	1	22.7382	0.469761	-3.91081	20.5652	C27
788	2018	28	0	0.456522			0.021011	21.4853	0.43586	-4.12313	25	42	1	22.7148	0.481404	-3.94484	21.5652	C27
788	2019	28	0	0.489796			0.005469	21.4371	0.442488	-4.17301	26	39	1	22.7027	0.48125	-3.97021	22.3878	C27
788	2020	28	0	0.622641			0.020276	21.6235	0.493412	-4.20859	27	51	1	22.578	0.458013	-3.97536	22.6604	C27
789	2016	16	1	0.4	3.05683	4.44947	0.182799	23.0312	0.393845	-3.90823	19	53	1	22.3665	0.425128	-3.78322	17.4	C30
789	2017	16	1	0.5	4.6235	4.37339	0.174026	23.1919	0.362792	-3.94874	20	61	1	22.2257	0.417763	-3.8061	18.0476	C30
789	2018	16	1	0.568182	5.40937	4.06	0.145108	23.4405	0.382607	-3.98002	21	51	1	22.2579	0.430896	-3.8309	18.6136	C30
789	2019	16	1	0.521739	5.86927	4.55704	0.100552	22.8484	0.446705	-4.00998	22	44	1	22.1438	0.404423	-3.85496	19.2826	C30
789	2020	16	1	0.509091	6.19569	4.48694	0.045587	22.861	0.482544	-4.03008	23	27	1	22.1675	0.392566	-3.85012	19.1636	C30
790	2016	6	0	0.333333			0.129457	21.0055	0.367401	-4.17131	28	50	0	22.1453	0.418808	-3.82133	18.5714	C27
790	2017	6	0	0.428571			0.054135	20.853	0.226426	-4.23609	29	69	0	22.1277	0.44094	-3.84952	19.1607	C27
790	2018	6	0	0.495575			0.028751	20.804	0.229271	-4.25044	30	44	0	22.0967	0.412136	-3.88299	19.9912	C27
790	2019	6	0	0.521008			0.032821	20.8543	0.199611	-4.297	31	43	0	22.0543	0.405985	-3.90964	20.7395	C27
790	2020	6	0	0.492424			0.075614	20.8104	0.38971	-4.33717	32	49	0	22.0204	0.390813	-3.92497	20.9924	C27
791	2016	23	1	0.214286			0.026543	23.6751	0.676219	-3.84764	19	85	1	22.1978	0.438757	-3.77823	17.1071	D44
791	2017	23	1	0.533333	2.56418	3.31859	0.01327	23.6683	0.695013	-3.88717	20	87	1	22.1229	0.417988	-3.81647	18.1667	D44
791	2018	23	1	0.666667	5.65676	4.65494	-0.006049	23.664	0.727771	-3.92643	21	75	1	22.0794	0.475599	-3.85948	19.1667	D44
791	2019	23	1	0.666667	5.12634	4.95699	0.02718	23.6697	0.60632	-3.96735	22	62	1	22.1765	0.47343	-3.90453	20.1667	D44
791	2020	23	1	0.655172	5.09871	5.35182	0.025564	23.6667	0.624135	-4.00702	23	70	1	22.0274	0.419924	-3.93557	20.8276	D44
792	2016	30	1	0.555556	5.05133	3.68845	-2.07098	23.8382	2.29013	-3.59131	19	28	1	22.5354	0.445321	-3.8363	18.4444	C26
792	2017	30	1	0.666667	3.88218	2.86341	0.002527	25.1415	0.682063	-3.63282	20	36	1	22.5528	0.424075	-3.87239	19.4444	C26
792	2018	30	1	0.444444	0.86289	6.06711	-0.052032	25.1351	0.730204	-3.69475	21	31	1	22.4062	0.382779	-3.90921	20.4444	C26
792	2019	30	1	0.444444	5.36817	6.15847	-0.048009	25.0407	0.749489	-3.94719	22	33	1	22.4139	0.424219	-3.94615	21.4444	C26
792	2020	30	1	0.444444	5.30519	8.45124	0.099957	23.7245	0.738153	-4.00084	23	37	1	22.4699	0.409391	-3.98349	22.4444	C26
793	2016	20	1	0.5	2.32239	3.32265	0.026698	23.4853	0.360029	-4.08065	24	75	1	22.1202	0.411377	-3.92834	20.15	R85
793	2017	20	1	0.5	4.20618	3.66903	-0.233153	22.9403	0.621192	-4.10593	25	53	0	22.0826	0.398643	-3.96316	21	R85
793	2018	20	1	0.681818	3.83406	3.71219	0.02837	23.2785	0.51905	-4.16347	26	40	0	22.0453	0.386023	-4.00063	22	R85
793	2019	20	1	0.727273	3.06805	3.26705	0.076425	23.3167	0.255733	-4.20365	27	32	0	22.0564	0.39595	-4.03904	23	R85
793	2020	20	1	0.695652	2.92101	3.30261	-0.382338	23.2809	0.575683	-4.26471	28	37	0	21.9634	0.403368	-4.06426	23.6087	R85
795	2016	19	0	0.0754717			0.042459	21.7725	0.222516	-3.89468	19	20	0	22.2047	0.393921	-3.75481	16.3648	C30
795	2017	19	0	0.10567			0.018781	22.096	0.3901	-3.93708	20	29	0	21.9768	0.378448	-3.77854	17.0619	C30
795	2018	19	0	0.168317			0.039398	21.6884	0.199601	-3.98181	21	36	0	21.9881	0.377678	-3.82228	18.1188	C30
795	2019	19	1	0.223256	1.29198	4.3296	0.012427	21.6495	0.20797	-4.03022	22	31	0	21.9923	0.377092	-3.8492	18.7814	C30
795	2020	19	1	0.237721	-0.223144	4.11067	0.042564	21.9609	0.309282	-4.07436	23	26	0	21.8712	0.361577	-3.87369	19.4617	C30
796	2016	20	1	0.5			0.040118	22.528	0.639809	-4.07793	23	75	0	22.168	0.397388	-3.92848	20.2	L72
796	2017	20	1	0.5	2.99573	3.79008	0.023362	22.5974	0.602598	-4.11708	24	53	0	22.0982	0.399488	-3.96265	21.0454	L72
796	2018	20	1	0.681818	1.60944	3.87109	0.035837	22.5315	0.608923	-4.15704	25	40	0	22.0793	0.381938	-4.00092	22.0454	L72
796	2019	20	1	0.727273	2.87356	3.27921	0.044551	22.4099	0.617814	-4.19602	26	32	0	22.0977	0.379492	-4.03939	23.0454	L72
796	2020	20	0	0.73913			-0.158758	22.2156	0.709302	-4.23672	27	37	0	22.0097	0.397559	-4.06548	23.6522	L72
797	2016	24	1	0.17757	3.68888	4.42911	0.026993	23.4833	0.630874	-4.2552	28	31	1	22.2291	0.451685	-3.78639	17.5701	K70
797	2017	24	1	0.309524	5.08475	4.26844	0.01951	23.1127	0.786772	-4.26916	29	56	1	22.0771	0.436919	-3.79506	17.8889	K70
797	2018	24	1	0.519685	4.8331	4.15594	0.020995	23.874	0.74763	-4.30612	30	37	1	22.1427	0.425187	-3.83342	18.7953	K70
797	2019	24	1	0.477273	5.3909	4.30987	0.019039	23.7326	0.707175	-4.31991	31	42	1	22.106	0.413797	-3.87	19.6818	K70
797	2020	24	1	0.496552	4.4643	4.51058	0.017068	23.4506	0.640025	-4.34266	32	34	1	21.9742	0.387642	-3.89952	20.4483	K70
798	2016	4	0	0.193799			0.031292	20.6174	0.348663	-3.74357	18	18	1	22.8192	0.439123	-3.65673	15.8682	A04
798	2017	4	0	0.23741			-0.137557	20.8551	0.429809	-3.80293	19	20	1	22.7143	0.432785	-3.68539	16.5612	A04
798	2018	4	1	0.30742	2.89037	5.54967	0.018095	20.8408	0.277772	-3.84555	20	35	1	22.7241	0.426517	-3.72534	17.5124	A04
798	2019	4	1	0.364516	2.89037	5.37937	0.051811	20.7684	0.244431	-3.89539	21	23	1	22.6787	0.408986	-3.74913	18.1161	A04
798	2020	4	1	0.367521	3.17805	5.51734	0.048785	20.7497	0.332032	-3.93728	22	20	1	22.4754	0.381153	-3.77619	18.6211	A04
799	2016	22	0	0.294118			0.041097	21.5823	0.214326	-3.89023	19	65	1	22.0761	0.445034	-3.74654	16.5765	C15
799	2017	22	1	0.428571	2.7213	4.62008	0.092764	21.8953	0.247207	-3.9351	20	90	1	21.9709	0.421582	-3.77167	17.0918	C15
799	2018	22	1	0.495049	9.5021	4.56252	0.077587	21.7776	0.24056	-3.98208	21	86	1	21.955	0.41074	-3.80664	17.8812	C15
799	2019	22	1	0.485437	9.87672	4.26367	0.068522	21.6561	0.210903	-4.02764	22	67	1	21.956	0.423625	-3.84732	18.8738	C15
799	2020	22	1	0.486726	9.66085	4.37486	0.113352	22.1905	0.341222	-4.07633	23	60	1	21.9258	0.394553	-3.86698	19.292	C15
800	2016	5	0	0.111111			0.01479	23.6479	0.563353	-3.84696	19	25	1	22.394	0.44697	-3.92286	20.4444	C36
800	2017	5	0	0.194444			0.001948	23.7016	0.587124	-3.89021	20	14	1	22.4687	0.424473	-3.96886	21.4444	C36
800	2018	5	0	0.142857			0.013269	23.6405	0.571607	-3.9294	21	44	1	22.4159	0.44673	-4.01575	22.5714	C36
800	2019	5	0	0.142857			0.041107	24.8859	0.617661	-3.96345	22	47	1	22.387	0.439775	-4.05294	23.5714	C36
800	2020	5	1	0.2	5.29832	3.75177	-0.05264	23.6703	0.597165	-3.80909	23	49	1	22.3528	0.401885	-4.08506	24.4737	C36
801	2016	6	0	0.333333			0.038941	22.3542	0.532696	-4.07792	23	50	1	22.1325	0.417234	-3.82221	18.6191	C39
801	2017	6	0	0.428571			0.020108	22.3377	0.44197	-4.11784	24	69	1	22.1144	0.439015	-3.85058	19.2054	C39
801	2018	6	0	0.495575			0.000163	22.3318	0.526438	-4.15793	25	44	1	22.0831	0.409506	-3.88381	20.0354	C39
801	2019	6	0	0.521008			0.004622	22.4216	0.554058	-4.1979	26	43	1	22.0412	0.403006	-3.91047	20.7815	C39
801	2020	6	0	0.492424			0.016738	22.412	0.550798	-4.23786	27	49	1	22.0082	0.389592	-3.92572	21.0303	C39
803	2016	6	0	0.333333			0.004878	20.9979	0.868883	-4.04946	28	50	0	22.1454	0.414032	-3.82249	18.5714	N77
803	2017	6	0	0.428571			-0.117267	20.0801	0.883154	-4.23347	29	69	1	22.1346	0.435076	-3.84954	19.1607	N77
803	2018	6	0	0.495575			0.028251	21.3197	0.646695	-4.27519	30	44	1	22.0921	0.408442	-3.88277	19.9912	N77
803	2019	6	0	0.521008			0.029731	20.9836	0.884223	-4.10302	31	43	1	22.0532	0.400232	-3.91127	20.7395	N77
803	2020	6	0	0.492424			-0.514348	19.7663	1.2369	-4.38913	32	49	1	22.0283	0.384395	-3.92457	20.9924	N77
807	2016	2	1	0.518518	11.5493	4.0985	0.013775	24.4016	0.682323	-3.73841	18	59	1	22.3427	0.429992	-3.79836	18	C32
807	2017	2	1	0.551724	10.9857	5.09485	0.006475	24.1867	0.690959	-3.75976	19	92	1	22.4572	0.423754	-3.8216	18.9655	C32
807	2018	2	1	0.551724	11.8595	4.93892	-0.046525	24.3482	0.754381	-3.79228	20	60	1	22.4556	0.431195	-3.8437	19.5517	C32
807	2019	2	1	0.533333	12.6535	5.33924	0.030079	24.4373	0.664574	-3.82314	21	48	1	22.3499	0.404952	-3.86669	20.1667	C32
807	2020	2	1	0.5	13.1198	5.78865	0.019973	24.3034	0.695278	-3.8569	22	40	1	22.4265	0.411457	-3.89097	20.6562	C32
809	2016	27	0	0.2			-0.015111	22.4529	0.447337	-4.19639	26	28	1	22.5675	0.501995	-3.81729	18.2615	N78
809	2017	27	1	0.261539	2.56495	4.45538	-0.037699	22.5762	0.529087	-4.23733	27	42	1	22.5899	0.487724	-3.8571	19.1846	N78
809	2018	27	0	0.292308			0.017003	22.5061	0.477846	-4.27756	28	37	1	22.5615	0.476297	-3.88054	19.9077	N78
809	2019	27	0	0.313433			-0.013187	22.2421	0.330772	-4.31776	29	30	1	22.4334	0.461458	-3.89074	20.3433	N78
809	2020	27	1	0.348485	1.60944	4.83222	0.016649	22.4821	0.448544	-4.35708	30	33	1	22.4186	0.456098	-3.93293	21.2879	N78
810	2016	6	0	0.333333			0.037868	22.8454	0.628159	-4.27583	28	50	0	22.1278	0.416325	-3.82033	18.5714	C39
810	2017	6	0	0.428571			0.01257	22.7484	0.635543	-4.31229	29	69	0	22.1108	0.437287	-3.84884	19.1607	C39
810	2018	6	0	0.495575			0.034546	23.0506	0.57973	-4.34886	30	44	0	22.0768	0.409034	-3.88212	19.9912	C39
810	2019	6	0	0.521008			0.080083	22.6075	0.586625	-4.37729	31	43	0	22.0396	0.402732	-3.90896	20.7395	C39
810	2020	6	0	0.492424			0.058472	23.0786	0.629257	-4.41893	32	49	0	22.0032	0.388998	-3.92435	20.9924	C39
811	2016	10	0	0.134969			0.028393	22.8257	0.452985	-4.27796	28	50	1	22.4308	0.404266	-3.7863	17.2883	C34
811	2017	10	0	0.201087			0.060684	22.3865	0.545409	-4.31784	29	52	1	22.3437	0.399598	-3.81003	17.9457	C34
811	2018	10	0	0.278075			0.059577	22.4387	0.48694	-4.35714	30	52	1	22.3237	0.414663	-3.84497	18.8021	C34
811	2019	10	0	0.281407			0.049894	22.5235	0.509518	-4.39288	31	24	1	22.2919	0.40886	-3.87186	19.5075	C34
811	2020	10	0	0.281818			0.063062	22.7291	0.465657	-4.42962	32	35	1	22.2067	0.381779	-3.89336	20.1045	C34
812	2016	29	0	0.25			0.009085	21.681	0.462054	-3.82811	18	38	0	22.4259	0.449966	-3.78538	17.525	C23
812	2017	29	0	0.428571			0.007423	21.9032	0.488314	-3.89222	19	48	0	22.3564	0.439103	-3.80879	18.3095	C23
812	2018	29	0	0.714286			0.01109	21.8199	0.521175	-3.93663	20	37	0	22.4219	0.454714	-3.85145	19.3095	C23
812	2019	29	1	0.543478	6.47108	3.40392	0.032058	21.3086	0.368412	-3.98421	21	41	0	22.2376	0.425554	-3.87221	19.7391	C23
812	2020	29	1	0.557692	6.6859	4.34428	0.020803	21.6116	0.421325	-4.02796	22	40	0	22.348	0.422395	-3.87403	20.0385	C23
813	2016	14	0	0.31579			0.167866	22.0911	0.044659	-3.99424	21	81	0	22.5924	0.570992	-3.71952	16.4211	C27
813	2017	14	0	0.615385			0.15714	22.5019	0.108104	-4.03793	22	82	0	22.6042	0.580828	-3.75402	17.3333	C27
813	2018	14	0	0.634146			0.15476	22.3601	0.115503	-4.07737	23	33	0	22.5405	0.56238	-3.79366	18.3171	C27
813	2019	14	0	0.658537			0.056632	22.5029	0.053334	-4.11736	24	59	0	22.6673	0.56536	-3.83316	19.3171	C27
813	2020	14	0	0.619048			0.04276	22.5795	0.069751	-4.15634	25	63	0	22.5423	0.544468	-3.86151	20.3095	C27
815	2016	8	0	0.3			0.009145	21.7521	0.277529	-3.86198	18	66	1	21.9293	0.418877	-3.88631	18.7	C22
815	2017	8	1	0.363636	2.72851	5.32642	0.015587	21.8719	0.313294	-3.90072	19	73	1	22.2577	0.514155	-3.88161	18.5454	C22
815	2018	8	1	0.454545	3.2312	4.6072	0.01447	21.8548	0.333628	-3.94586	20	78	1	22.0364	0.428053	-3.92166	19.5454	C22
815	2019	8	1	0.416667	2.63906	6.22437	0.015734	21.9138	0.356077	-3.9884	21	51	1	22.3589	0.43144	-3.92116	20	C22
815	2020	8	1	0.538462	3.55678	6.10545	0.001377	21.7757	0.303169	-4.02663	22	35	1	22.3033	0.45143	-3.91455	20.0769	C22
816	2016	15	0	0.125			-0.048678	22.5423	0.44567	-3.91614	19	34	0	22.1265	0.443338	-3.75988	16.6115	C34
816	2017	15	0	0.161473			0.000432	22.4412	0.388959	-3.9569	20	47	0	22.0058	0.390663	-3.78218	17.2295	C34
816	2018	15	0	0.206989			-0.276231	22.0666	0.384459	-3.99783	21	27	0	21.9936	0.397592	-3.82503	18.2231	C34
816	2019	15	0	0.178392			0.020513	22.0288	0.340061	-4.03359	22	42	0	21.9368	0.405395	-3.84906	18.794	C34
816	2020	15	0	0.201699			-0.025401	22.591	0.425401	-4.07249	23	23	0	21.8111	0.358085	-3.85667	19.0042	C34
818	2016	27	0	0.2			0.046939	22.2979	0.346245	-3.89799	19	28	0	22.5698	0.50355	-3.82188	18.3692	C26
818	2017	27	0	0.276923			0.068964	22.0589	0.314749	-3.95338	20	42	0	22.5979	0.491022	-3.86146	19.2923	C26
818	2018	27	0	0.292308			0.041844	21.7037	0.129885	-3.99584	21	37	0	22.5738	0.481651	-3.88487	20.0154	C26
818	2019	27	0	0.313433			0.070195	22.2162	0.380929	-4.03673	22	30	0	22.4338	0.460709	-3.89494	20.4478	C26
818	2020	27	0	0.363636			0.12247	22.1635	0.41607	-4.07763	23	33	1	22.4234	0.45659	-3.93717	21.3939	C26
819	2016	22	0	0.294118			0.061159	20.6801	0.128416	-4.05054	26	65	1	22.0867	0.446044	-3.74466	16.4941	C25
819	2017	22	1	0.428571	2.30259	4.63171	0.053996	20.5751	0.121477	-4.08911	27	90	1	21.9844	0.422865	-3.7701	17.0204	C25
819	2018	22	1	0.495049	2.74084	4.72743	-0.015339	20.5248	0.163197	-4.13705	28	86	1	21.9674	0.411506	-3.8051	17.8119	C25
819	2019	22	1	0.485437	2.48491	4.44396	0.027331	20.7226	0.132037	-4.19293	29	67	1	21.965	0.424391	-3.84571	18.8058	C25
819	2020	22	1	0.486726	2.30259	4.53838	0.013993	20.5337	0.138221	-4.23909	30	60	1	21.9405	0.39635	-3.86554	19.2301	C25
821	2016	21	0	0.294118			0.052762	21.8326	0.363028	-4.06354	23	38	0	22.3624	0.468851	-3.82878	19	C35
821	2017	21	0	0.436782			0.005209	22.5566	0.610195	-4.10482	24	49	0	22.4322	0.460927	-3.86551	19.908	C35
821	2018	21	1	0.576087	5.01064	4.84922	0.029771	22.375	0.433792	-4.15796	25	47	0	22.2986	0.445096	-3.89665	20.7065	C35
821	2019	21	0	0.5			-0.105301	22.3348	0.523492	-4.19785	26	38	0	22.3339	0.431183	-3.91027	21.1225	C35
821	2020	21	0	0.481132			0.033144	21.8062	0.366865	-4.2367	27	27	0	22.1236	0.42046	-3.9331	21.6887	C35
822	2016	10	0	0.134969			-0.05846	22.1833	0.300277	-3.87302	18	50	1	22.4347	0.405203	-3.78878	17.3497	C26
822	2017	10	0	0.201087			0.152708	22.1839	0.349827	-3.91621	19	52	1	22.3448	0.400661	-3.81221	18	C26
822	2018	10	0	0.278075			-0.032863	22.0465	0.429671	-3.95711	20	52	1	22.3258	0.41497	-3.84711	18.8556	C26
822	2019	10	0	0.281407			0.128131	22.2451	0.270054	-3.99694	21	24	1	22.2933	0.410064	-3.87385	19.5578	C26
822	2020	10	0	0.281818			0.036199	22.2315	0.262788	-4.0362	22	35	1	22.209	0.382702	-3.89515	20.15	C26
823	2016	12	0	0.1693			0.052934	22.6572	0.376553	-3.91743	19	59	1	22.225	0.426685	-3.77763	17.4513	C39
823	2017	12	1	0.226843	3.83945	4.8152	0.063338	22.4654	0.306273	-3.95791	20	60	1	22.0957	0.407292	-3.80127	18.0493	C39
823	2018	12	1	0.246777	3.80666	4.8312	0.060778	22.4155	0.315478	-3.99792	21	59	1	22.1278	0.405674	-3.83763	18.9207	C39
823	2019	12	1	0.242685	4.15888	4.76373	0.047328	22.3514	0.312729	-4.03768	22	62	1	22.1069	0.412168	-3.86174	19.5577	C39
823	2020	12	1	0.289833	4.49981	4.66496	0.049318	22.2748	0.292314	-4.07478	23	39	1	21.9885	0.39817	-3.8822	20.0637	C39
825	2016	11	1	0.333333	4.49981	5.29297	0.014077	25.008	0.681353	-3.58217	18	32	1	22.8261	0.529992	-3.79408	18.7273	C31
825	2017	11	1	0.393939	5.01064	5.2936	0.058642	25.034	0.633015	-3.61628	19	74	1	22.8319	0.551196	-3.82956	19.7273	C31
825	2018	11	1	0.393939	3.3673	5.22975	0.025028	24.9472	0.510334	-3.66455	20	53	1	22.7939	0.495813	-3.86227	20.7273	C31
825	2019	11	1	0.393939	4.70048	4.52903	0.029675	24.9653	0.536267	-3.71173	21	42	1	22.8242	0.538734	-3.90154	21.7273	C31
825	2020	11	1	0.485714	5.37064	4.89783	0.068358	24.9975	0.570826	-3.75574	22	31	1	22.7344	0.48456	-3.93794	22.5143	C31
826	2016	21	1	0.282353	8.17188	4.22765	0.017255	24.411	0.614403	-3.98491	23	38	1	22.3321	0.465894	-3.8297	19	N77
826	2017	21	1	0.425287	3.46261	4.53384	0.038079	24.2293	0.547686	-3.97174	24	49	1	22.4129	0.461645	-3.86704	19.908	N77
826	2018	21	1	0.576087	9.84205	4.73686	0.047227	23.8563	0.635131	-3.98151	25	47	1	22.2825	0.442907	-3.89857	20.7065	N77
826	2019	21	1	0.489796	9.53872	5.0736	0.009601	24.5195	0.621958	-4.0021	26	38	1	22.3116	0.430179	-3.91226	21.1225	N77
826	2020	21	1	0.471698	9.20558	4.9857	-0.033439	24.4698	0.635028	-4.05112	27	27	1	22.0984	0.41793	-3.93486	21.6887	N77
828	2016	12	0	0.1693			0.065527	23.3614	0.354962	-4.26608	28	59	1	22.2234	0.426734	-3.77684	17.4308	G54
828	2017	12	0	0.228734			0.087032	23.0473	0.443657	-4.29911	29	60	1	22.0946	0.407031	-3.80063	18.0323	G54
828	2018	12	0	0.248619			0.093039	22.9109	0.424958	-4.33439	30	59	1	22.1269	0.405472	-3.83701	18.9041	G54
828	2019	12	0	0.244406			0.091091	23.1914	0.372726	-4.37001	31	62	1	22.1054	0.412065	-3.86117	19.5422	G54
828	2020	12	1	0.289833	3.92059	4.66904	0.095859	23.1257	0.405678	-4.39699	32	39	1	21.9872	0.397998	-3.88172	20.0501	G54
829	2016	16	0	0.425			0.017525	23.3736	0.795632	-3.89008	19	53		22.3579	0.415084	-3.78367	17.4	F51
829	2017	16	0	0.52381			0.022783	23.1905	0.778553	-3.91596	20	61	1	22.2257	0.407864	-3.80688	18.0476	F51
829	2018	16	0	0.590909			0.012813	23.3815	0.823985	-3.96464	21	51	1	22.2593	0.420865	-3.83125	18.6136	F51
829	2019	16	0	0.543478			-0.018147	23.2655	0.804594	-3.99982	22	44	1	22.1348	0.396643	-3.85519	19.2826	F51
829	2020	16	0	0.527273			0.00625	23.3271	0.812624	-4.03529	23	27	1	22.159	0.386564	-3.85003	19.1636	F51
830	2016	10	1	0.128834	3.98024	4.21851	0.010078	23.9447	0.655232	-3.77339	18	50	1	22.4239	0.403025	-3.78939	17.3497	C26
830	2017	10	1	0.195652	4.66212	4.38441	0.056006	24.1314	0.625409	-3.79917	19	52	1	22.3342	0.399164	-3.81285	18	C26
830	2018	10	1	0.272727	2.08194	4.2906	0.070204	24.0474	0.622247	-3.83911	20	52	1	22.3151	0.41394	-3.84774	18.8556	C26
830	2019	10	0	0.281407			0.110362	24.0478	0.60466	-3.86685	21	24	1	22.2843	0.408382	-3.8745	19.5578	C26
830	2020	10	0	0.281818			0.025882	24.1851	0.548661	-3.89867	22	35	1	22.2001	0.381402	-3.89577	20.15	C26
831	2016	11	0	0.363636			0.00784	21.5021	0.052325	-3.84442	18	32	1	22.9324	0.549054	-3.78613	18.7273	C32
831	2017	11	0	0.424242			0.034034	21.7406	0.166039	-3.8843	19	74	1	22.9317	0.565347	-3.82144	19.7273	C32
831	2018	11	0	0.424242			0.091427	21.8647	0.184779	-3.93085	20	53	1	22.8873	0.505679	-3.8542	20.7273	C32
831	2019	11	0	0.424242			0.042569	21.5913	0.076863	-3.98009	21	42	1	22.9264	0.552655	-3.89341	21.7273	C32
831	2020	11	1	0.485714			0.01478	21.5005	0.035212	-4.02631	22	31	1	22.8343	0.499864	-3.93021	22.5143	C32
833	2016	13	0	0.433333			0.01133	21.9527	0.230165	-4.06991	23	69	1	22.3465	0.505374	-3.92327	20.3333	S90
833	2017	13	1	0.566667	5.22843	4.59255	0.012906	22.1992	0.366033	-4.10948	24	60	1	22.2853	0.549075	-3.95429	21.3333	S90
833	2018	13	1	0.483871	5.15796	4.40142	0.023733	21.9413	0.193061	-4.15466	25	62	1	22.5795	0.513946	-3.97348	22.0968	S90
833	2019	13	1	0.5	3.48676	4.52497	0.012912	22.3085	0.414681	-4.19647	26	54	1	22.427	0.474789	-4.0147	22.9375	S90
833	2020	13	1	0.548387	2.86334	4.73731	0.020855	22.1081	0.317657	-4.23771	27	44	1	22.2977	0.480051	-4.04183	23.8387	S90
836	2016	7	0	0.227273			0.006287	21.6833	0.495487	-3.89652	19	17	0	22.5361	0.465792	-3.84986	19.2954	C38
836	2017	7	0	0.18			0.035986	21.8464	0.447796	-3.93768	20	36	0	22.725	0.44539	-3.87187	19.9	C38
836	2018	7	0	0.32			0.051743	21.6985	0.224831	-3.98547	21	41	0	22.6214	0.444373	-3.90473	20.9	C38
836	2019	7	0	0.346154			0.02972	21.6791	0.256543	-4.01585	22	37	0	22.534	0.442445	-3.93509	21.6923	C38
836	2020	7	1	0.362069	3.94158	4.89391	0.018749	21.6683	0.495845	-4.05677	23	20	0	22.5028	0.414976	-3.93836	21.6552	C38
837	2016	29	1	0.225	2.23216	2.78563	0.022442	22.95	0.688666	-3.87126	18	38	1	22.3942	0.4443	-3.78431	17.525	C34
837	2017	29	1	0.404762	5.57295	3.06207	0.004376	22.8867	0.58679	-3.90715	19	48	1	22.333	0.436758	-3.80844	18.3095	C34
837	2018	29	1	0.690476	4.51086	3.41165	-0.030885	22.9267	0.635443	-3.94536	20	37	1	22.3956	0.451994	-3.85125	19.3095	C34
837	2019	29	1	0.543478	4.5232	3.48861	0.002851	22.7801	0.551825	-3.98772	21	41	1	22.2056	0.421567	-3.87213	19.7391	C34
837	2020	29	1	0.557692	4.87809	4.42288	-0.036881	22.8732	0.659135	-4.02424	22	40	1	22.3238	0.417822	-3.8741	20.0385	C34
838	2016	28	0	0.190476			0.004143	23.247	0.841467	-4.23796	27	39	0	22.7946	0.473958	-3.86399	19.3333	K70
838	2017	28	0	0.282609			0.019396	22.3916	0.685002	-4.26757	28	38	0	22.7178	0.464344	-3.90675	20.4783	K70
838	2018	28	0	0.456522			0.014245	23.6232	0.839794	-4.28603	29	42	0	22.6683	0.472623	-3.9413	21.4783	K70
838	2019	28	0	0.489796			0.024637	22.8769	0.781799	-4.2949	30	39	0	22.6733	0.474326	-3.96772	22.3061	K70
838	2020	28	0	0.622641			0.004777	23.5963	0.840901	-4.33206	31	51	0	22.5408	0.451456	-3.97303	22.5849	K70
839	2016	4	0	0.193799			-0.221469	23.3143	0.58813	-3.87193	19	18	1	22.8087	0.438195	-3.65623	15.8643	I63
839	2017	4	0	0.23741			0.109113	23.5906	0.474902	-3.90015	20	20	1	22.7045	0.432623	-3.68504	16.5575	I63
839	2018	4	0	0.310954			0.015394	23.4199	0.545356	-3.93549	21	35	1	22.715	0.425571	-3.72502	17.5088	I63
839	2019	4	0	0.367742			-0.002287	23.5629	0.484025	-3.97833	22	23	1	22.6697	0.408213	-3.74887	18.1129	I63
839	2020	4	0	0.37037			0.017897	23.5448	0.55639	-4.04085	23	20	1	22.4674	0.380514	-3.77589	18.6182	I63
848	2016	17	0	0.173913			0.140153	21.8524	0.276384	-3.9058	19	72	0	22.751	0.403996	-3.70332	16.8043	C15
848	2017	17	0	0.215686			0.150008	21.8564	0.346	-3.94099	20	58	0	22.8114	0.437775	-3.75296	17.8431	C15
848	2018	17	0	0.411765			0.147182	21.8535	0.351975	-3.98158	21	42	0	22.878	0.439047	-3.79395	18.8431	C15
848	2019	17	0	0.415094			0.148716	21.757	0.276861	-4.02593	22	44	0	22.772	0.422159	-3.83342	19.6792	C15
848	2020	17	0	0.413793			0.145152	21.7681	0.311757	-4.06575	23	36	0	22.6311	0.417308	-3.8524	20.431	C15
850	2016	9	0	0.26087			0.012721	22.7486	0.435232	-3.87137	18	65	1	22.499	0.460544	-3.77222	16.7826	C17
850	2017	9	0	0.393939			0.008288	22.7768	0.389474	-3.91104	19	104	1	22.4735	0.44724	-3.80379	17.6061	C17
850	2018	9	0	0.44			0.020894	22.7451	0.42404	-3.95228	20	66	1	22.4136	0.426993	-3.83944	18.53	C17
850	2019	9	0	0.432692			0.028772	22.69	0.386012	-3.99239	21	31	1	22.3961	0.436196	-3.86527	19.1538	C17
850	2020	9	0	0.427419			0.010507	22.7866	0.406967	-4.03397	22	49	1	22.1678	0.415917	-3.85987	19.0726	C17
851	2016	26	1	0.75			0.022838	22.8235	0.576465	-4.03153	22	78	1	22.7194	0.447071	-3.78282	17.2	F52
851	2017	26	1	0.72	7.42058	4.54616	0.006664	22.8912	0.552113	-4.0697	23	113	1	22.4944	0.464926	-3.7749	17.24	F52
851	2018	26	1	0.846154	7.75405	5.3052	0.002201	22.9566	0.5809	-4.10695	24	126	1	22.5999	0.437986	-3.81165	18	F52
851	2019	26	1	0.807692	8.20303	5.37529	0.015579	22.7719	0.581809	-4.14393	25	86	1	22.525	0.432475	-3.85106	19	F52
851	2020	26	1	0.892857	9.04782	5.26572	-0.013988	23.0257	0.631053	-4.18032	26	50	1	22.5192	0.450935	-3.87765	19.6786	F52
852	2016	21	0	0.294118			0.003737	22.828	0.7607	-3.87601	18	38	1	22.3507	0.464173	-3.83098	19.0588	C35
852	2017	21	0	0.436782			-0.123901	22.5982	0.718388	-3.9145	19	49	1	22.4317	0.459683	-3.86769	19.9655	C35
852	2018	21	0	0.586956			0.004957	22.6687	0.728646	-3.95119	20	47	1	22.2954	0.441891	-3.8989	20.7609	C35
852	2019	21	0	0.5			0.005103	22.9041	0.779779	-3.98638	21	38	1	22.3281	0.428568	-3.91242	21.1735	C35
852	2020	21	0	0.481132			0.004076	22.7821	0.75508	-4.02953	22	27	1	22.1144	0.416798	-3.93506	21.7358	C35
856	2016	17	0	0.173913			0.006681	21.4517	0.789144	-3.8198	18	72	1	22.7597	0.392849	-3.70519	16.8261	C35
856	2017	17	0	0.215686			0.007723	21.3332	0.802419	-3.87037	19	58	1	22.8217	0.428826	-3.75434	17.8627	C35
856	2018	17	0	0.411765			0.005887	21.5589	0.804702	-3.92048	20	42	1	22.8837	0.43017	-3.79515	18.8627	C35
856	2019	17	0	0.415094			0.013992	21.2223	0.787845	-3.9686	21	44	1	22.7821	0.412518	-3.8345	19.6981	C35
856	2020	17	0	0.413793			-0.004329	21.6346	0.823262	-4.01373	22	36	1	22.6334	0.408489	-3.8533	20.4483	C35
858	2016	6	1	0.323809	5.5393	4.01702	0.163061	25.1787	0.243626	-3.61606	18	50	1	22.1056	0.419987	-3.82661	18.6667	C15
858	2017	6	1	0.419643	6.60665	4.16752	0.183622	25.4585	0.229469	-3.62737	19	69	1	22.0866	0.440912	-3.85496	19.25	C15
858	2018	6	1	0.486726	9.41735	4.28092	0.142211	24.9849	0.229099	-3.62242	20	44	1	22.0597	0.412137	-3.88855	20.0797	C15
858	2019	6	1	0.512605	9.50137	4.39868	0.171323	25.3904	0.284791	-3.60963	21	43	1	22.0162	0.405269	-3.91541	20.8235	C15
858	2020	6	1	0.484849	10.7752	4.41681	0.1135	24.8532	0.224667	-3.63183	22	49	1	21.9898	0.392063	-3.93031	21.0682	C15
859	2016	9	0	0.26087			0.034035	21.8403	0.428285	-3.84114	18	65	1	22.5089	0.460619	-3.77255	16.7826	C29
859	2017	9	0	0.393939			0.019785	21.4873	0.2971	-3.88328	19	104	1	22.4865	0.448173	-3.80407	17.6061	C29
859	2018	9	0	0.44			0.004264	21.4599	0.294365	-3.92192	20	66	1	22.4264	0.42829	-3.83974	18.53	C29
859	2019	9	0	0.432692			0.033344	21.4982	0.237929	-3.96412	21	31	1	22.4076	0.43762	-3.86554	19.1538	C29
859	2020	9	0	0.427419			0.041158	21.4697	0.246997	-4.02519	22	49	1	22.1785	0.417208	-3.85994	19.0726	C29
860	2016	4	0	0.193799			0.019672	23.7994	0.641382	-3.81405	18	18	1	22.8069	0.437988	-3.65645	15.8682	C15
860	2017	4	0	0.23741			0.024027	23.6363	0.612907	-3.85066	19	20	1	22.7043	0.432126	-3.68521	16.5612	C15
860	2018	4	0	0.310954			0.036678	23.7115	0.610659	-3.88233	20	35	1	22.714	0.42534	-3.72521	17.5124	C15
860	2019	4	0	0.367742			0.037163	23.8153	0.661229	-3.91003	21	23	1	22.6689	0.407642	-3.74909	18.1161	C15
860	2020	4	1	0.367521			0.023812	23.6044	0.617511	-3.95198	22	20	1	22.4673	0.380339	-3.77615	18.6211	C15
861	2016	12	0	0.1693			0.02393	23.0431	0.679972	-3.85935	18	59	0	22.2241	0.425997	-3.77776	17.4535	L72
861	2017	12	0	0.228734			0.013794	23.1226	0.644627	-3.88909	19	60	0	22.0945	0.40665	-3.8014	18.0512	L72
861	2018	12	0	0.248619			0.015745	23.1662	0.683444	-3.93174	20	59	0	22.1264	0.404995	-3.83775	18.9225	L72
861	2019	12	0	0.244406			0.003776	23.0627	0.603457	-3.97458	21	62	0	22.1057	0.411668	-3.86185	19.5594	L72
861	2020	12	0	0.291351			0.024678	23.2046	0.691831	-4.01823	22	39	0	21.9871	0.397564	-3.88229	20.0652	L72
862	2016	8	0	0.3			0.002741	22.9589	0.716182	-3.86023	18	66	1	21.8086	0.375012	-3.88648	18.7	D44
862	2017	8	0	0.454545			0.005376	23.0006	0.729607	-3.90472	19	73	1	22.155	0.476308	-3.88124	18.5454	D44
862	2018	8	0	0.545455			-0.021428	22.9402	0.702639	-3.94168	20	78	1	21.9378	0.394507	-3.92204	19.5454	D44
862	2019	8	0	0.5			0.001807	23.0274	0.70695	-3.98381	21	51	1	22.2661	0.402201	-3.92154	20	D44
862	2020	8	0	0.615385			0.003865	22.9131	0.699399	-4.02598	22	35	1	22.2158	0.420951	-3.9146	20.0769	D44
863	2016	1	0	0.147465			-0.038233	23.2914	0.572612	-3.87774	19	18	0	22.4357	0.435785	-3.80823	18.8249	K70
863	2017	1	1	0.165992	5.3398	4.5617	0.021589	22.9914	0.516123	-3.92248	20	17	0	22.3013	0.53644	-3.82406	19.1498	K70
863	2018	1	1	0.243137	2.31944	4.45693	0.016448	23.2748	0.555647	-3.96265	21	18	0	22.3299	0.413534	-3.85181	19.9451	K70
863	2019	1	1	0.281588	2.08194	4.75452	0.017197	23.2936	0.513969	-4.00393	22	18	0	22.2713	0.398469	-3.87673	20.3105	K70
863	2020	1	1	0.3125	4.49981	4.51809	0.067754	23.3524	0.52228	-4.06216	23	12	0	22.1982	0.37861	-3.88163	20.3906	K70
868	2016	9	0	0.26087			0.005156	22.9292	0.837881	-3.90524	19	65	1	22.497	0.456167	-3.77185	16.7717	C36
868	2017	9	0	0.393939			0.009098	22.3831	0.903773	-3.95056	20	104	1	22.4775	0.442045	-3.80339	17.596	C36
868	2018	9	0	0.44			0.019797	22.3548	0.880824	-3.99402	21	66	1	22.4175	0.422425	-3.83902	18.52	C36
868	2019	9	0	0.432692			-0.034665	22.8001	0.857071	-4.03796	22	31	1	22.3951	0.431667	-3.86483	19.1442	C36
868	2020	9	0	0.427419			-0.122795	22.6878	0.936299	-4.07792	23	49	1	22.1686	0.411649	-3.85951	19.0645	C36
869	2016	10	0	0.134969			0.085061	23.1681	0.271389	-3.89161	19	50	1	22.4287	0.40538	-3.78867	17.3436	C15
869	2017	10	0	0.201087			0.079395	23.2972	0.246021	-3.92566	20	52	1	22.3388	0.401226	-3.81216	17.9946	C15
869	2018	10	1	0.272727			0.082775	23.3369	0.224876	-3.9622	21	52	1	22.3189	0.416065	-3.84708	18.8503	C15
869	2019	10	0	0.281407			0.036105	23.2961	0.198287	-3.99902	22	24	1	22.2881	0.410424	-3.87383	19.5528	C15
869	2020	10	1	0.277273	3.98898	4.70066	0.082461	23.2519	0.267914	-4.04229	23	35	1	22.2044	0.382678	-3.89512	20.1455	C15
875	2016	5	0	0.111111			0.006334	24.406	0.739788	-3.94753	23	25	1	22.3729	0.442069	-3.92007	20.3333	D44
875	2017	5	0	0.194444			0.010008	24.4796	0.746979	-3.96298	24	14	1	22.4471	0.420032	-3.96684	21.3333	D44
875	2018	5	0	0.142857			0.000899	24.1269	0.714043	-3.98238	25	44	1	22.402	0.44266	-4.01423	22.4571	D44
875	2019	5	0	0.142857			-0.008375	24.2838	0.759198	-4.00936	26	47	1	22.4042	0.435731	-4.05163	23.4571	D44
875	2020	5	1	0.2			0.014245	24.7502	0.798588	-3.99746	27	49	1	22.3243	0.396585	-4.08011	24.3684	D44
876	2016	6	1	0.323809	8.0077	3.94222	0.083789	24.3445	0.316596	-3.7129	18	50	0	22.1135	0.419292	-3.82569	18.6667	C13
876	2017	6	1	0.419643	7.16135	4.15462	0.096244	24.8855	0.491575	-3.73079	19	69	0	22.0917	0.438572	-3.85403	19.25	C13
876	2018	6	1	0.486726	10.9925	4.24878	0.053431	25.4187	0.530617	-3.74832	20	44	0	22.0558	0.409469	-3.88744	20.0797	C13
876	2019	6	1	0.512605	12.4684	4.34051	0.056771	24.5933	0.429838	-3.72915	21	43	0	22.0229	0.40405	-3.91441	20.8235	C13
876	2020	6	1	0.484849	11.8056	4.39578	0.069072	24.4716	0.38201	-3.64229	22	49	0	21.9926	0.390871	-3.93023	21.0682	C13
877	2016	14	0	0.31579			0.015246	23.6392	0.552349	-3.81031	18	81	1	22.5516	0.557632	-3.72436	16.5	C30
877	2017	14	0	0.615385			0.072682	23.5584	0.461093	-3.85035	19	82	1	22.5771	0.571778	-3.75883	17.4103	C30
877	2018	14	0	0.634146			0.114663	23.4302	0.244517	-3.89878	20	33	1	22.5144	0.559233	-3.79802	18.3902	C30
877	2019	14	0	0.658537			0.119711	23.4497	0.336432	-3.94924	21	59	1	22.6442	0.558455	-3.83726	19.3902	C30
877	2020	14	1	0.595238	6.3846	4.69033	0.001028	23.6395	0.63294	-3.99101	22	63	1	22.5171	0.531058	-3.86545	20.3809	C30
878	2016	2	1	0.518518	4.59451	4.63348	0.023009	24.4696	0.713752	-3.78434	18	59	1	22.3402	0.428828	-3.79666	18	C32
878	2017	2	1	0.551724	4.1218	5.66684	0.010781	24.3413	0.701901	-3.77865	19	92	1	22.4519	0.423377	-3.82095	18.9655	C32
878	2018	2	1	0.551724	4.48751	5.43038	0.011676	24.1852	0.702741	-3.79344	20	60	1	22.4612	0.432976	-3.84366	19.5517	C32
878	2019	2	1	0.533333	6.05115	5.81083	0.007568	23.8608	0.712887	-3.81116	21	48	1	22.3691	0.403342	-3.86709	20.1667	C32
878	2020	2	1	0.5	9.58949	6.06021	0.020417	24.4081	0.704395	-3.86201	22	40	1	22.4232	0.411172	-3.89081	20.6562	C32
880	2016	10	0	0.134969			0.024658	22.2158	0.647958	-3.86639	18	50	1	22.4345	0.40307	-3.78882	17.3497	C34
880	2017	10	0	0.201087			0.019667	22.1713	0.657077	-3.91186	19	52	1	22.3449	0.398991	-3.81224	18	C34
880	2018	10	0	0.278075			0.006527	21.8665	0.581791	-3.95397	20	52	1	22.3267	0.414156	-3.84712	18.8556	C34
880	2019	10	0	0.281407			0.010697	22.0809	0.646903	-3.99599	21	24	1	22.2942	0.40817	-3.87385	19.5578	C34
880	2020	10	0	0.281818			0.006493	22.0087	0.630787	-4.03672	22	35	1	22.21	0.381029	-3.89515	20.15	C34
881	2016	27	0	0.2			0.036818	23.1697	0.517185	-4.05412	23	28	1	22.5564	0.50092	-3.81947	18.3077	C26
881	2017	27	0	0.276923			0.028443	23.1298	0.53008	-4.0915	24	42	1	22.5814	0.487709	-3.85934	19.2308	C26
881	2018	27	1	0.276923			0.031962	23.1929	0.488125	-4.12991	25	37	1	22.5509	0.476139	-3.88281	19.9538	C26
881	2019	27	0	0.313433			0.012376	23.1594	0.460769	-4.17219	26	30	1	22.4197	0.459518	-3.89292	20.3881	C26
881	2020	27	0	0.363636			0.023772	23.2345	0.479222	-4.20695	27	33	1	22.4072	0.455633	-3.93521	21.3333	C26
882	2016	4	0	0.193799			0.001275	23.1453	0.28992	-3.85612	18	18	0	22.8094	0.43935	-3.65629	15.8682	L72
882	2017	4	0	0.23741			0.009718	23.098	0.417984	-3.87758	19	20	0	22.7063	0.432827	-3.68512	16.5612	L72
882	2018	4	0	0.310954			0.000732	23.3544	0.430615	-3.91824	20	35	0	22.7152	0.425976	-3.72508	17.5124	L72
882	2019	4	0	0.367742			0.002861	23.3585	0.40957	-3.95723	21	23	0	22.6704	0.408454	-3.74893	18.1161	L72
882	2020	4	0	0.37037			0.002102	23.3464	0.420505	-4.01312	22	20	0	22.468	0.380901	-3.77597	18.6211	L72
883	2016	21	1	0.282353	4.85054	4.37205	0.04586	24.8204	0.417383	-3.69371	18	38	1	22.3273	0.468212	-3.83313	19.0588	D44
883	2017	21	1	0.425287	5.45852	4.47513	0.029811	24.8237	0.443433	-3.71466	19	49	1	22.4061	0.462844	-3.86999	19.9655	D44
883	2018	21	1	0.576087	5.61075	4.83526	0.044781	24.5596	0.391796	-3.74728	20	47	1	22.2749	0.445552	-3.90111	20.7609	D44
883	2019	21	1	0.489796	6.09533	5.15968	0.046925	24.4552	0.366563	-3.74229	21	38	1	22.3122	0.432785	-3.91492	21.1735	D44
883	2020	21	1	0.471698	6.7179	5.04356	0.039535	24.5988	0.39077	-3.78298	22	27	1	22.0972	0.420235	-3.93738	21.7358	D44
885	2016	18	0	0.369231			0.072509	22.8185	0.675408	-3.87656	18	43	1	22.528	0.452633	-3.80272	17.7538	G54
885	2017	18	0	0.462687			0.011824	22.5658	0.541192	-3.91001	19	68	1	22.4834	0.448751	-3.83237	18.5224	G54
885	2018	18	0	0.522388			0.069879	22.9202	0.63013	-3.94989	20	69	1	22.5308	0.450525	-3.87573	19.5224	G54
885	2019	18	0	0.514706			0.081916	22.8153	0.751749	-3.98565	21	50	1	22.5407	0.440539	-3.91646	20.6029	G54
885	2020	18	0	0.447368			0.047383	23.311	0.604563	-4.00111	22	68	1	22.3269	0.403631	-3.9279	20.8947	G54
886	2016	20	1	0.5	2.7985	3.26975	0.019143	21.9042	0.142468	-3.9059	19	75	1	22.1992	0.422255	-3.93708	20.4	K70
886	2017	20	1	0.5	3.72401	3.71725	0.029707	21.8784	0.160742	-3.94691	20	53	1	22.1309	0.419572	-3.97039	21.2273	K70
886	2018	20	1	0.681818	3.94468	3.70429	0.05056	21.9126	0.153518	-3.98835	21	40	1	22.1074	0.402638	-4.00859	22.2273	K70
886	2019	20	1	0.727273	5.16043	3.13628	0.028728	21.8947	0.121753	-4.02801	22	32	1	22.1211	0.402041	-4.04702	23.2273	K70
886	2020	20	1	0.695652	4.69565	3.1843	0.019863	21.8557	0.171018	-4.06761	23	37	1	22.0254	0.420962	-4.07283	23.8261	K70
887	2016	9	0	0.26087			0.078278	23.1969	0.441631	-3.84964	18	65	0	22.4941	0.460474	-3.77246	16.7826	C29
887	2017	9	0	0.393939			0.070792	23.5005	0.476338	-3.86882	19	104	0	22.4662	0.446363	-3.80422	17.6061	C29
887	2018	9	0	0.44			0.075158	23.4543	0.494019	-3.90448	20	66	0	22.4065	0.426293	-3.83991	18.53	C29
887	2019	9	0	0.432692			0.02624	23.6636	0.525101	-3.93234	21	31	0	22.3868	0.434859	-3.86585	19.1538	C29
887	2020	9	0	0.427419			0.032654	23.6206	0.505901	-3.96769	22	49	0	22.1611	0.41512	-3.8604	19.0726	C29
888	2016	6	1	0.323809	3.52636	4.07801	0.07093	21.6924	0.216604	-3.89731	19	50	1	22.1388	0.420244	-3.82394	18.6571	N78
888	2017	6	1	0.419643	4.44265	4.21784	0.07263	21.7793	0.17385	-3.93872	20	69	1	22.1194	0.441409	-3.85218	19.2411	N78
888	2018	6	1	0.486726	6.63944	4.33762	0.073435	21.8469	0.171611	-3.98217	21	44	1	22.0874	0.412646	-3.88537	20.0708	N78
888	2019	6	1	0.512605	4.02535	4.50606	0.072766	21.7163	0.177993	-4.0255	22	43	1	22.0471	0.406166	-3.91192	20.8151	N78
888	2020	6	1	0.484849	3.4763	4.56577	-0.021793	21.9615	0.261629	-4.07024	23	49	1	22.0116	0.391783	-3.92699	21.0606	N78
889	2016	17	0	0.173913			0.005493	22.0368	0.369928	-3.90415	19	72	0	22.747	0.401962	-3.70336	16.8043	I65
889	2017	17	0	0.215686			0.047485	22.3958	0.323518	-3.94757	20	58	0	22.8009	0.438216	-3.75283	17.8431	I65
889	2018	17	0	0.411765			0.070918	21.8936	0.17441	-3.99796	21	42	0	22.8772	0.442528	-3.79363	18.8431	I65
889	2019	17	0	0.415094			0.073566	21.8185	0.178959	-4.03411	22	44	0	22.7708	0.424006	-3.83326	19.6792	I65
889	2020	17	0	0.413793			-0.317374	22.0862	0.405612	-4.07274	23	36	0	22.6256	0.41569	-3.85228	20.431	I65
890	2016	15	0	0.125			0.015373	22.9942	0.902418	-4.0667	23	34	0	22.1249	0.441795	-3.75937	16.598	C33
890	2017	15	0	0.161473			-0.162395	22.2894	1.03097	-4.10202	24	47	0	22.0062	0.388844	-3.78177	17.2181	C33
890	2018	15	0	0.206989			0.017223	20.6468	0.982055	-4.15254	25	27	0	21.9974	0.395985	-3.82461	18.2124	C33
890	2019	15	0	0.178392			0.017568	22.897	0.89653	-4.19756	26	42	0	21.9347	0.403996	-3.84864	18.7839	C33
890	2020	15	0	0.201699			-0.019324	22.7403	0.912945	-4.10801	27	23	0	21.8108	0.35705	-3.85659	18.9958	C33
892	2016	28	0	0.190476			0.06564	22.3176	0.308152	-3.90868	19	39	0	22.8168	0.486656	-3.87183	19.5238	R86
892	2017	28	0	0.282609			-0.296708	21.696	0.293451	-3.95534	20	38	0	22.7329	0.472855	-3.91353	20.6522	R86
892	2018	28	0	0.456522			0.074144	21.9208	0.192653	-3.99776	21	42	0	22.7053	0.486691	-3.94756	21.6522	R86
892	2019	28	0	0.489796			-0.155276	21.9901	0.252537	-4.03125	22	39	0	22.6914	0.485127	-3.9731	22.4694	R86
892	2020	28	1	0.603774			0.098956	22.1385	0.25144	-4.05753	23	51	0	22.5683	0.462578	-3.97821	22.7358	R86
893	2016	12	0	0.1693			-0.182709	22.1667	0.082022	-3.87794	18	59	0	22.2261	0.427353	-3.77772	17.4535	C26
893	2017	12	0	0.228734			0.014234	22.186	0.074199	-3.9159	19	60	0	22.0963	0.407732	-3.80135	18.0512	C26
893	2018	12	0	0.248619			-0.000299	22.164	0.081502	-3.95585	20	59	0	22.1283	0.406106	-3.83771	18.9225	C26
893	2019	12	0	0.244406			0.002623	22.3663	0.097113	-3.99583	21	62	1	22.1069	0.412539	-3.86181	19.5594	C26
893	2020	12	0	0.291351			0.011054	22.1629	0.069496	-4.03625	22	39	1	21.9887	0.398508	-3.88226	20.0652	C26
895	2016	18	1	0.353846	6.7966	4.53727	0.227153	23.83	0.373578	-3.79378	18	43	0	22.5124	0.457277	-3.80399	17.7538	C13
895	2017	18	1	0.447761	5.53339	4.41821	0.197881	24.0778	0.402257	-3.82411	19	68	0	22.4609	0.450825	-3.83365	18.5224	C13
895	2018	18	1	0.507463	5.99483	4.4434	0.183547	24.2701	0.30461	-3.86821	20	69	0	22.5107	0.455384	-3.87695	19.5224	C13
895	2019	18	1	0.5	5.93092	4.52193	0.213636	23.7844	0.294267	-3.87478	21	50	0	22.5265	0.447266	-3.91809	20.6029	C13
895	2020	18	1	0.43421	6.01689	4.63848	0.195354	23.8626	0.330102	-3.8852	22	68	0	22.3196	0.407242	-3.92943	20.8947	C13
897	2016	7	0	0.227273			-0.021783	22.5283	0.778276	-3.87548	18	17	1	22.5169	0.459365	-3.85034	19.3182	K70
897	2017	7	0	0.18			0.001251	22.6253	0.765153	-3.91708	19	36	1	22.7094	0.439043	-3.87228	19.92	K70
897	2018	7	0	0.32			0.033026	22.6601	0.780142	-3.95478	20	41	1	22.6022	0.433267	-3.90534	20.92	K70
897	2019	7	0	0.346154			0.02366	22.6556	0.812323	-3.99482	21	37	1	22.5152	0.431757	-3.93549	21.7115	K70
897	2020	7	0	0.37931			-0.021596	22.6573	0.826717	-4.03471	22	20	1	22.4858	0.409272	-3.93874	21.6724	K70
898	2016	27	0	0.2			0.018338	25.2014	0.485767	-3.57695	19	28	1	22.5252	0.501403	-3.82681	18.3692	C31
898	2017	27	1	0.261539	4.45586	4.3372	0.02267	25.2011	0.388297	-3.61384	20	42	1	22.5495	0.48989	-3.86669	19.2923	C31
898	2018	27	1	0.276923	6.44142	4.31478	0.062912	25.2142	0.43516	-3.65161	21	37	1	22.5198	0.476954	-3.89017	20.0154	C31
898	2019	27	1	0.298507	5.19296	4.77264	0.020044	25.1984	0.401558	-3.69767	22	30	1	22.3893	0.460401	-3.9	20.4478	C31
898	2020	27	1	0.348485	7.29981	4.53273	0.088332	25.2233	0.417211	-3.73701	23	33	1	22.3771	0.456573	-3.94233	21.3939	C31
899	2016	16	1	0.4	5.79927	4.25358	0.002247	22.7138	0.389494	-3.91233	19	53	1	22.3744	0.425237	-3.78312	17.4	D44
899	2017	16	1	0.5	4.67283	4.37079	0.033083	22.7182	0.347621	-3.95332	20	61	1	22.237	0.418124	-3.80599	18.0476	D44
899	2018	16	1	0.568182	5.18347	4.06982	0.04998	22.7472	0.369861	-3.99228	21	51	1	22.2737	0.431185	-3.83062	18.6136	D44
899	2019	16	1	0.521739	4.18753	4.63712	0.03958	22.8013	0.369682	-4.03319	22	44	1	22.1449	0.406098	-3.85446	19.2826	D44
899	2020	16	1	0.509091	3.88033	4.57599	0.024869	22.7488	0.3856	-4.07052	23	27	1	22.1695	0.394328	-3.84939	19.1636	D44
900	2016	22	0	0.294118			0.036798	23.8587	0.614974	-3.79006	18	65	1	22.0493	0.44032	-3.74772	16.5882	G54
900	2017	22	1	0.428571	5.62924	4.53931	0.037789	23.8151	0.639346	-3.82461	19	90	1	21.9514	0.417581	-3.7728	17.102	G54
900	2018	22	1	0.495049	5.86221	4.6513	0.027218	24.2942	0.69475	-3.85531	20	86	1	21.9301	0.406243	-3.80789	17.8911	G54
900	2019	22	1	0.485437	6.73439	4.34031	0.01231	24.5422	0.743378	-3.84127	21	67	1	21.9279	0.418455	-3.84913	18.8835	G54
900	2020	22	1	0.486726	6.82126	4.43796	0.038698	23.9304	0.608156	-3.83791	22	60	1	21.9104	0.392191	-3.86909	19.3009	G54
901	2016	31	0	0.142857			0.026608	22.5944	0.357589	-3.83766	17	24	1	22.3394	0.653268	-3.84253	18.4643	C36
901	2017	31	0	0.241379			0.028925	22.559	0.364904	-3.87666	18	29	1	22.2917	0.541525	-3.88402	19.5172	C36
901	2018	31	0	0.413793			0.027114	22.4689	0.351316	-3.91608	19	24	1	22.3469	0.528316	-3.92304	20.5172	C36
901	2019	31	0	0.366667			0.024503	22.6703	0.385203	-3.95447	20	27	1	22.3768	0.44807	-3.94925	21.2	C36
901	2020	31	1	0.354839	2.48073	4.42061	-0.091767	22.7125	0.383668	-3.99336	21	31	1	22.3287	0.449014	-3.97676	21.7742	C36
902	2016	21	0	0.294118			0.092087	22.9204	0.291497	-3.83096	17	38	0	22.3496	0.469693	-3.83151	19.0706	C26
902	2017	21	1	0.425287	2.30259	4.56796	0.067972	22.9973	0.311065	-3.86693	18	49	0	22.4271	0.464365	-3.86824	19.977	C26
902	2018	21	1	0.576087	4.22391	4.86751	0.079101	22.8918	0.332607	-3.90565	19	47	0	22.293	0.446195	-3.89939	20.7717	C26
902	2019	21	1	0.489796	3.95124	5.21328	0.085767	23.1507	0.371361	-3.94185	20	38	0	22.3255	0.432736	-3.91288	21.1837	C26
902	2020	21	1	0.471698	5.1358	5.08035	0.073448	22.7887	0.323197	-3.97276	21	27	0	22.1143	0.420872	-3.93559	21.7453	C26
903	2016	2	0	0.555556			0.014852	23.251	0.554377	-3.82731	17	59	1	22.3853	0.434731	-3.79507	18.037	C34
903	2017	2	0	0.586207			0.024093	23.1015	0.49529	-3.8559	18	92	1	22.4946	0.430501	-3.81829	19	C34
903	2018	2	0	0.586207			0.025785	22.883	0.483135	-3.88689	19	60	1	22.5061	0.440548	-3.84044	19.5862	C34
903	2019	2	0	0.566667			0.018624	23.2352	0.548772	-3.92573	20	48	1	22.39	0.408812	-3.86327	20.2	C34
903	2020	2	0	0.53125			0.015341	23.4259	0.616172	-3.9514	21	40	1	22.4539	0.413929	-3.88801	20.6875	C34
905	2016	24	0	0.186916			0.045681	22.7234	0.5629	-3.83304	17	31	1	22.2362	0.452321	-3.79034	17.6729	G55
905	2017	24	0	0.31746			0.019162	23.0025	0.545323	-3.87009	18	56	1	22.078	0.438835	-3.79822	17.9762	G55
905	2018	24	0	0.527559			0.012519	22.8695	0.578385	-3.90788	19	37	1	22.1506	0.426519	-3.83655	18.8819	G55
905	2019	24	1	0.477273	3.14243	4.35075	0.022134	22.813	0.563294	-3.94158	20	42	1	22.113	0.414887	-3.87286	19.7651	G55
905	2020	24	1	0.496552	3.12281	4.53222	0.020896	23.0682	0.559332	-3.9779	21	34	1	21.9768	0.388199	-3.90203	20.5241	G55
906	2016	22	0	0.294118			0.02643	23.1777	0.747453	-3.83346	17	65	1	22.0573	0.438762	-3.74721	16.6	F51
906	2017	22	0	0.438775			0.016642	23.099	0.747388	-3.85606	18	90	1	21.9587	0.416478	-3.77248	17.1122	F51
906	2018	22	0	0.50495			0.034258	23.6246	0.757548	-3.89096	19	86	1	21.9367	0.405622	-3.80754	17.901	F51
906	2019	22	1	0.485437	3.21888	4.42606	0.03937	23.412	0.770036	-3.91263	20	67	1	21.9389	0.418197	-3.84843	18.8932	F51
906	2020	22	1	0.486726	3.03975	4.522	0.016276	22.7089	0.741833	-3.93191	21	60	1	21.9213	0.391008	-3.86825	19.3097	F51
908	2016	22	0	0.294118			0.075595	22.3592	0.491163	-3.87793	18	65	0	22.067	0.441777	-3.74669	16.5882	C27
908	2017	22	0	0.438775			0.037982	22.3771	0.452455	-3.91769	19	90	0	21.966	0.419488	-3.77185	17.102	C27
908	2018	22	0	0.50495			0.038042	22.3061	0.466004	-3.95796	20	86	0	21.9498	0.408508	-3.80687	17.8911	C27
908	2019	22	1	0.485437	1.94591	4.45711	-0.42948	21.7128	0.76276	-3.99638	21	67	0	21.9554	0.418267	-3.84762	18.8835	C27
908	2020	22	1	0.486726	1.60944	4.55378	-0.211847	22.1935	0.553615	-4.01851	22	60	0	21.9258	0.392674	-3.86749	19.3009	C27
909	2016	19	0	0.0754717			0.0198	21.8993	0.613195	-3.83732	17	20	1	22.2043	0.392692	-3.75499	16.3711	K70
909	2017	19	0	0.10567			0.008072	22.2632	0.739025	-3.87424	18	29	1	21.9764	0.377549	-3.7787	17.067	K70
909	2018	19	0	0.168317			0.014105	22.1878	0.522629	-3.9078	19	36	1	21.9869	0.376879	-3.82246	18.1238	K70
909	2019	19	0	0.225581			0.011999	21.8987	0.605846	-3.94778	20	31	1	21.9917	0.376167	-3.84939	18.786	K70
909	2020	19	1	0.237721			0.01779	22.091	0.681074	-3.99628	21	26	1	21.871	0.360846	-3.87384	19.4656	K70
910	2016	15	0	0.125			0.092085	22.8032	0.3426	-3.83736	17	34	0	22.1256	0.443686	-3.76015	16.6182	C20
910	2017	15	0	0.161473			0.072071	22.8987	0.341871	-3.87649	18	47	0	22.0045	0.390796	-3.78241	17.2351	C20
910	2018	15	0	0.206989			0.09005	22.5036	0.489455	-3.91471	19	27	0	21.9924	0.397309	-3.82525	18.2285	C20
910	2019	15	0	0.178392			0.110249	22.6602	0.351712	-3.95045	20	42	0	21.9352	0.405365	-3.84926	18.799	C20
910	2020	15	0	0.201699			0.116282	22.5704	0.42134	-3.98662	21	23	0	21.8112	0.358094	-3.85685	19.0085	C20
911	2016	13	0	0.433333			0.012101	22.4854	0.95644	-3.83544	17	69	1	22.3287	0.481165	-3.93108	20.5333	C13
911	2017	13	0	0.6			-0.237675	22.4839	0.994273	-3.87305	18	60	1	22.2758	0.528133	-3.96217	21.5333	C13
911	2018	13	1	0.483871	3.77872	4.49337	0.002869	22.6274	0.759495	-3.91754	19	62	1	22.5574	0.495673	-3.98113	22.2903	C13
911	2019	13	1	0.5	1.9713	4.61968	0.003421	22.3989	0.97257	-3.95795	20	54	1	22.4241	0.457355	-4.02215	23.125	C13
911	2020	13	1	0.548387	5.93203	4.5568	-0.026846	22.7232	0.808403	-3.99753	21	44	1	22.2778	0.46422	-4.04958	24.0323	C13
912	2016	6	0	0.333333			-0.249944	22.5077	1.22941	-3.83193	17	50	1	22.131	0.410598	-3.82456	18.6762	C26
912	2017	6	1	0.419643	3.23868	4.24584	0.049722	22.6754	0.327444	-3.87731	18	69	1	22.1114	0.440038	-3.85272	19.2589	C26
912	2018	6	1	0.486726	3.39115	4.40391	0.041402	22.6375	0.25628	-3.91434	19	44	1	22.0804	0.411897	-3.88597	20.0885	C26
912	2019	6	1	0.512605	2.44322	4.53708	-0.083234	22.7599	0.984946	-3.95522	20	43	1	22.0383	0.399385	-3.91251	20.8319	C26
912	2020	6	1	0.484849	2.26072	4.59058	0.048644	22.784	0.310289	-3.99112	21	49	1	22.0054	0.391414	-3.92759	21.0758	C26
913	2016	19	0	0.0754717			0.042581	22.2543	0.419488	-3.83165	17	20	0	22.2032	0.393302	-3.75501	16.3711	C37
913	2017	19	0	0.10567			0.085362	22.0023	0.341601	-3.87418	18	29	0	21.977	0.378573	-3.7787	17.067	C37
913	2018	19	0	0.168317			0.008427	22.1972	0.423726	-3.91644	19	36	0	21.9868	0.377123	-3.82244	18.1238	C37
913	2019	19	0	0.225581			0.020035	22.0889	0.355843	-3.95742	20	31	0	21.9912	0.376748	-3.84937	18.786	C37
913	2020	19	0	0.239686			0.03642	22.2735	0.432672	-3.99722	21	26	0	21.8706	0.361334	-3.87384	19.4656	C37
915	2016	10	0	0.134969			0.162462	21.7439	0.200491	-4.05359	23	50	1	22.4374	0.405815	-3.78767	17.319	C27
915	2017	10	0	0.201087			0.082613	21.7879	0.19275	-4.10027	24	52	1	22.347	0.401515	-3.81121	17.9728	C27
915	2018	10	0	0.278075			0.113885	21.8714	0.18567	-4.14261	25	52	1	22.3267	0.416274	-3.84611	18.8289	C27
915	2019	10	0	0.281407			0.141389	21.6324	0.214685	-4.18661	26	24	1	22.2964	0.410342	-3.87289	19.5327	C27
915	2020	10	0	0.281818			0.144173	22.0302	0.20561	-4.23254	27	35	1	22.2099	0.382962	-3.89426	20.1273	C27
916	2016	4	0	0.193799			0.053129	22.505	0.167627	-3.83734	17	18	1	22.8119	0.439825	-3.65636	15.8721	G54
917	2016	22	0	0.294118			0.01168	23.8704	0.523258	-3.74727	17	65	1	22.0492	0.441399	-3.74823	16.6	I63
917	2017	22	0	0.438775			0.021175	23.8375	0.473781	-3.7805	18	90	1	21.9511	0.41927	-3.77325	17.1122	I63
917	2018	22	0	0.50495			-0.065602	23.7574	0.4401	-3.82312	19	86	1	21.9354	0.408765	-3.80821	17.901	I63
917	2019	22	0	0.495146			0.013415	23.8323	0.451876	-3.86793	20	67	1	21.9348	0.421285	-3.84887	18.8932	I63
917	2020	22	0	0.495575			-0.009945	23.8908	0.527426	-3.917	21	60	1	21.9108	0.392906	-3.86839	19.3097	I63
918	2016	22	0	0.294118			-0.087765	23.6599	0.813164	-3.72108	18	65	0	22.0517	0.437988	-3.74853	16.5882	K70
918	2017	22	0	0.438775			0.007668	24.2954	0.88693	-3.80779	19	90	0	21.9464	0.415054	-3.77297	17.102	K70
918	2018	22	0	0.50495			-0.095048	23.3254	0.824706	-3.8881	20	86	0	21.9397	0.404957	-3.80757	17.8911	K70
918	2019	22	0	0.495146			0.072481	23.9859	0.784559	-3.9271	21	67	0	21.9334	0.418056	-3.84829	18.8835	K70
918	2020	22	0	0.495575			0.002305	23.669	0.808406	-3.99995	22	60	0	21.9128	0.390419	-3.86765	19.3009	K70
919	2016	15	0	0.125			0.057631	22.0734	0.208638	-3.87378	18	34	1	22.1281	0.444138	-3.76002	16.6149	C27
919	2017	15	0	0.161473			0.04417	22.1484	0.176422	-3.91377	19	47	1	22.0066	0.391265	-3.7823	17.2323	C27
919	2018	15	1	0.204301	3.65066	4.55703	0.044836	22.0731	0.208222	-3.95396	20	27	1	21.9935	0.398066	-3.82515	18.2258	C27
919	2019	15	1	0.175879	3.72569	4.6343	0.074359	22.0804	0.164455	-3.99555	21	42	1	21.9367	0.405836	-3.84915	18.7965	C27
919	2020	15	1	0.199575	4.27583	4.30471	0.021864	22.1781	0.198532	-4.03611	22	23	1	21.812	0.358567	-3.85675	19.0064	C27
920	2016	26	1	0.75	2.73437	4.73501	0.075445	21.3039	0.4953	-3.78768	17	78	1	22.7953	0.45113	-3.79501	17.45	C26
920	2017	26	1	0.72	2.50144	4.83552	0.051798	21.4244	0.513245	-3.82929	18	113	1	22.5531	0.466481	-3.78452	17.44	C26
920	2018	26	1	0.846154	2.96527	5.54464	0.047757	21.648	0.445251	-3.87826	19	126	1	22.6503	0.443203	-3.82044	18.1923	C26
920	2019	26	1	0.807692	4.86753	5.55085	0.04949	21.504	0.422954	-3.92456	20	86	1	22.5737	0.438585	-3.85949	19.1923	C26
920	2020	26	1	0.892857	4.52179	5.46251	0.069845	21.3214	0.46697	-3.97459	21	50	1	22.5801	0.456795	-3.885	19.8571	C26
921	2016	12	0	0.1693			0.057382	24.2494	0.632815	-4.04692	24	59	1	22.2214	0.426104	-3.77734	17.4399	C38
921	2017	12	0	0.228734			0.05991	23.6706	0.720627	-4.07235	25	60	1	22.0934	0.406506	-3.80105	18.0399	C38
921	2018	12	0	0.248619			0.095884	23.7963	0.672004	-4.11111	26	59	1	22.1253	0.405017	-3.83742	18.9114	C38
921	2019	12	0	0.244406			0.068068	24.4564	0.655442	-4.08854	27	62	1	22.1032	0.411578	-3.86165	19.5491	C38
921	2020	12	0	0.291351			0.065195	23.8065	0.638563	-4.0935	28	39	1	21.9862	0.397644	-3.88218	20.0561	C38
922	2016	31	0	0.142857			-0.155582	21.7553	0.489227	-4.06089	23	24	1	22.3693	0.648567	-3.83456	18.25	C38
922	2017	31	0	0.241379			0.096527	21.9964	0.38966	-4.09974	24	29	1	22.3111	0.540672	-3.87633	19.3103	C38
922	2018	31	1	0.37931	-0.494296	4.10639	0.043844	21.7343	0.434551	-4.1477	25	24	1	22.3722	0.525446	-3.91506	20.3103	C38
922	2019	31	1	0.333333	3.51453	3.49087	0.08579	22.2822	0.462306	-4.19146	26	27	1	22.3897	0.4455	-3.94135	21	C38
922	2020	31	1	0.354839	5.13386	4.1553	0.086191	21.8968	0.433173	-4.2375	27	31	1	22.355	0.447417	-3.96889	21.5806	C38
923	2016	17	0	0.173913			0.112161	23.3206	0.266362	-3.76315	17	72	1	22.7191	0.404214	-3.70642	16.8478	B08
923	2017	17	0	0.215686			0.058071	23.2761	0.264815	-3.83944	18	58	1	22.7836	0.439367	-3.75495	17.8823	B08
923	2018	17	1	0.392157	2.30259	4.65722	0.017143	23.2396	0.32462	-3.88657	19	42	1	22.8508	0.439583	-3.79581	18.8823	B08
923	2019	17	1	0.396226	2.30259	4.70294	0.033016	23.3318	0.347239	-3.92384	20	44	1	22.7423	0.420831	-3.83534	19.717	B08
923	2020	17	0	0.413793			0.001484	21.0662	0.710503	-3.96034	21	36	1	22.6432	0.410433	-3.85421	20.4655	B08
925	2016	19	0	0.0754717			0.013631	22.7148	0.659408	-3.83476	17	20	1	22.2017	0.392547	-3.755	16.3711	C35
925	2017	19	0	0.10567			0.000798	22.5391	0.588852	-3.87721	18	29	1	21.9756	0.377936	-3.77869	17.067	C35
925	2018	19	0	0.168317			0.004087	22.5898	0.622874	-3.91616	19	36	1	21.9859	0.37663	-3.82244	18.1238	C35
925	2019	19	0	0.225581			0.020341	22.5176	0.601057	-3.95329	20	31		21.9902	0.376178	-3.84938	18.786	C35
925	2020	19	0	0.239686			-0.033123	22.1125	0.717116	-3.99694	21	26		21.8709	0.360775	-3.87384	19.4656	C35
926	2016	21	0	0.294118			0.01317	24.6566	0.757844	-3.87798	23	38	0	22.3292	0.464207	-3.83096	19	K70
926	2017	21	0	0.436782			0.017663	24.5418	0.735414	-3.90415	24	49	0	22.4093	0.459487	-3.86781	19.908	K70
926	2018	21	0	0.586956			0.024974	24.5836	0.745594	-3.95017	25	47	0	22.2746	0.441706	-3.89891	20.7065	K70
926	2019	21	0	0.5			0.024411	24.6151	0.757274	-3.97612	26	38	0	22.3106	0.428798	-3.91253	21.1225	K70
926	2020	21	0	0.481132			0.005545	24.6832	0.765836	-4.0109	27	27	0	22.0964	0.416696	-3.93524	21.6887	K70
927	2016	7	0	0.227273			-0.334645	22.3126	0.981978	-3.91742	19	17	1	22.5219	0.454735	-3.84938	19.2954	F51
927	2017	7	0	0.18			0.042243	23.9133	0.692135	-3.95773	20	36	1	22.6837	0.440503	-3.87146	19.9	F51
927	2018	7	0	0.32			0.03459	22.2728	0.633119	-3.99693	21	41	1	22.6099	0.436207	-3.9045	20.9	F51
927	2019	7	0	0.346154			0.008107	22.2306	0.973384	-3.99531	22	37	1	22.5234	0.42866	-3.93548	21.6923	F51
927	2020	7	1	0.362069	4.20916	4.87982	-0.760067	21.3893	1.69812	-3.97756	23	20	1	22.5077	0.394248	-3.93973	21.6552	F51
928	2016	5	0	0.111111			0.037919	23.3389	0.687014	-4.03886	23	25	1	22.4026	0.443535	-3.91753	20.3333	E48
928	2017	5	0	0.194444			0.029344	23.6316	0.715311	-4.07962	24	14	1	22.4706	0.420912	-3.9636	21.3333	E48
928	2018	5	0	0.142857			0.027382	23.4685	0.705877	-4.1075	25	44	1	22.4208	0.442893	-4.01066	22.4571	E48
928	2019	5	1	0.114286	3.62913	3.41336	0.031522	23.3295	0.654171	-4.13117	26	47	1	22.4315	0.438732	-4.04815	23.4571	E48
928	2020	5	1	0.2	5.54721	3.702	0.031131	23.7043	0.707914	-4.16314	27	49	1	22.3519	0.398971	-4.07575	24.3684	E48
929	2016	23	0	0.25			0.00186	21.0395	0.204043	-4.01162	23	85	0	22.2919	0.455621	-3.77237	16.9643	C15
929	2017	23	0	0.566667			-0.04771	21.0435	0.209066	-4.04756	24	87	0	22.2104	0.434186	-3.81113	18.0333	C15
929	2018	23	0	0.7			-0.039834	20.9838	0.198293	-4.08054	25	75	0	22.1688	0.493248	-3.85434	19.0333	C15
929	2019	23	0	0.7			0.008623	21.1057	0.211946	-4.12008	26	62	0	22.262	0.486576	-3.89944	20.0333	C15
929	2020	23	0	0.689655			-0.016836	21.1432	0.241178	-4.1535	27	70	0	22.1144	0.43313	-3.93052	20.6897	C15
930	2016	9	1	0.25	0.405465	3.66259	0.024515	22.4161	0.686142	-3.87792	18	65	1	22.5026	0.457816	-3.77215	16.7826	C26
930	2017	9	0	0.393939			0.032574	23.5657	0.405316	-3.91731	19	104	1	22.4655	0.44708	-3.80373	17.6061	C26
930	2018	9	1	0.43	5.29832	4.09767	0.025502	23.7333	0.524544	-3.87982	20	66	1	22.4037	0.425988	-3.84016	18.53	C26
930	2019	9	1	0.423077	6.21461	3.93332	0.041919	22.5076	0.670688	-3.93805	21	31	1	22.3979	0.433459	-3.86579	19.1538	C26
930	2020	9	1	0.419355	6.39693	4.44163	0.030667	23.7429	0.472684	-3.9587	22	49	1	22.1601	0.415388	-3.86047	19.0726	C26
931	2016	4	0	0.193799			0.034267	21.9839	0.463328	-3.82653	17	18	0	22.8139	0.438678	-3.6564	15.8721	C27
931	2017	4	0	0.23741			0.014309	21.8697	0.660986	-3.87215	18	20	0	22.7107	0.431953	-3.68514	16.5648	C27
931	2018	4	0	0.310954			0.011939	22.0177	0.509306	-3.91103	19	35	0	22.7199	0.425698	-3.72511	17.5159	C27
931	2019	4	1	0.364516	3.4012	5.37382	0.035216	21.9992	0.481596	-3.95155	20	23	0	22.6747	0.408221	-3.74895	18.1194	C27
931	2020	4	1	0.367521	4.60517	5.50307	0.016031	21.9631	0.44695	-3.9903	21	20	0	22.4719	0.380825	-3.77604	18.6239	C27
932	2016	22	1	0.282353	5.11919	4.69779	-0.021889	24.9852	0.86896	-3.5473	17	65	1	22.0361	0.437332	-3.75058	16.6	C31
932	2017	22	1	0.428571	5.68263	4.53782	0.070683	25.0398	0.805407	-3.57496	18	90	1	21.9388	0.415886	-3.77534	17.1122	C31
932	2018	22	1	0.495049	6.3713	4.63888	0.114357	25.0439	0.651213	-3.61403	19	86	1	21.9227	0.406674	-3.81028	17.901	C31
932	2019	22	1	0.485437	6.30992	4.35067	0.076749	25.2313	0.57543	-3.63136	20	67	1	21.9213	0.420086	-3.85116	18.8932	C31
932	2020	22	1	0.486726	6.42039	4.44687	0.08021	25.1412	0.607759	-3.64967	21	60	1	21.8997	0.392195	-3.87075	19.3097	C31
933	2016	18	0	0.369231			-0.001196	24.7024	0.856874	-3.65352	18	43	1	22.499	0.449842	-3.80615	17.7538	C32
933	2017	18	0	0.462687			0.011526	24.6231	0.821109	-3.68537	19	68	1	22.4527	0.444573	-3.83572	18.5224	C32
933	2018	18	0	0.522388			0.005683	24.711	0.854719	-3.7271	20	69	1	22.5041	0.447173	-3.87905	19.5224	C32
933	2019	18	0	0.514706			-0.019796	24.6699	0.852143	-3.78262	21	50	1	22.5134	0.439062	-3.91945	20.6029	C32
933	2020	18	0	0.447368			0.004154	24.8282	0.795072	-3.78135	22	68	1	22.3069	0.401124	-3.93079	20.8947	C32
935	2016	6	0	0.333333			0.14967	22.3029	0.132121	-3.87793	18	50	0	22.133	0.421049	-3.82412	18.6667	C30
935	2017	6	1	0.419643	2.80336	4.25596	0.161014	22.4311	0.078986	-3.91703	19	69	0	22.1136	0.442256	-3.85237	19.25	C30
935	2018	6	1	0.486726	3.17639	4.40829	0.168688	22.1516	0.164091	-3.95561	20	44	0	22.0847	0.412713	-3.8856	20.0797	C30
935	2019	6	1	0.512605	1.55393	4.55452	0.020017	22.4115	0.385493	-3.99767	21	43	0	22.0413	0.404423	-3.91215	20.8235	C30
935	2020	6	0	0.492424			0.040439	22.5326	0.41394	-4.03787	22	49	0	22.0073	0.390629	-3.92724	21.0682	C30
936	2016	15	0	0.125			0.046953	23.3013	0.553308	-4.06686	23	34	0	22.1239	0.442974	-3.75937	16.598	C28
936	2017	15	0	0.161473			0.018467	23.1329	0.578474	-4.09392	24	47	0	22.0038	0.390126	-3.78179	17.2181	C28
936	2018	15	0	0.206989			0.028132	23.2115	0.585056	-4.12861	25	27	0	21.9905	0.397053	-3.82468	18.2124	C28
936	2019	15	0	0.178392			0.070013	22.8933	0.430175	-4.16188	26	42	0	21.9347	0.405168	-3.84873	18.7839	C28
936	2020	15	0	0.201699			-0.033193	22.8837	0.443624	-4.22728	27	23	0	21.8105	0.358047	-3.85634	18.9958	C28
937	2016	17	0	0.173913			0.022924	24.5468	0.528507	-3.64631	17	72	1	22.6924	0.398515	-3.70896	16.8478	B06
937	2017	17	0	0.215686			0.003672	24.4964	0.538275	-3.677	18	58	1	22.7597	0.434005	-3.75813	17.8823	B06
937	2018	17	1	0.392157	3.25231	4.60135	0.023024	24.6375	0.53983	-3.71705	19	42	1	22.8234	0.435363	-3.79913	18.8823	B06
937	2019	17	1	0.396226	3.27223	4.65446	0.023801	24.5471	0.545199	-3.75831	20	44	1	22.7193	0.417096	-3.83847	19.717	B06
937	2020	17	1	0.396552	1.10526	4.74334	0.026467	24.5401	0.49565	-3.77984	21	36	1	22.5833	0.414137	-3.85733	20.4655	B06
938	2016	4	0	0.193799			0.060405	24.6061	0.372128	-3.67417	17	18	1	22.8037	0.439032	-3.657	15.8721	C39
938	2017	4	0	0.23741			0.032167	24.337	0.269895	-3.69026	18	20	1	22.7018	0.43336	-3.68579	16.5648	C39
938	2018	4	0	0.310954			0.061793	24.4745	0.321422	-3.70589	19	35	1	22.7113	0.426362	-3.72583	17.5159	C39
938	2019	4	0	0.367742			0.056169	24.7258	0.408855	-3.72239	20	23	1	22.6659	0.408456	-3.74969	18.1194	C39
938	2020	4	1	0.367521	5.76832	5.49144	0.055129	24.798	0.419034	-3.74765	21	20	1	22.4639	0.380905	-3.77673	18.6239	C39
939	2016	21	1	0.282353			-0.165023	24.1725	0.969652	-3.65554	17	38	0	22.3349	0.461715	-3.83358	19.0706	D44
939	2017	21	1	0.425287	8.87277	4.37472	-0.12642	24.1328	1.09268	-3.70805	18	49		22.414	0.455381	-3.87007	19.977	D44
939	2018	21	1	0.576087			-0.060516	24.3731	0.723594	-3.78061	19	47		22.2769	0.441946	-3.90075	20.7717	D44
939	2019	21	1	0.489796			0.001461	24.445	0.696678	-3.82664	20	38	0	22.3123	0.429416	-3.91405	21.1837	D44
948	2016	2	0	0.555556			0.031895	21.8537	0.42717	-3.85706	18	59	1	22.437	0.439442	-3.79397	18	I65
948	2017	2	1	0.551724			0.007876	21.744	0.474206	-3.90027	19	92	1	22.5414	0.431228	-3.81676	18.9655	I65
948	2018	2	0	0.586207			0.008537	21.6881	0.44657	-3.94581	20	60	1	22.5473	0.441809	-3.83841	19.5517	I65
948	2019	2	0	0.566667			0.027654	22.2994	0.511581	-3.9949	21	48	1	22.4212	0.410052	-3.86097	20.1667	I65
948	2020	2	0	0.53125			0.020682	22.1186	0.541897	-4.03764	22	40	1	22.4948	0.41625	-3.88532	20.6562	I65
949	2016	18	0	0.369231			0.02016	22.4632	0.372869	-4.0777	23	43	1	22.5335	0.457288	-3.79962	17.6769	C28
949	2017	18	0	0.462687			0.015964	22.8189	0.535458	-4.11612	24	68	1	22.4797	0.448837	-3.82929	18.4478	C28
949	2018	18	0	0.522388			0.009515	22.8961	0.561765	-4.15101	25	69	1	22.5312	0.451546	-3.87273	19.4478	C28
949	2019	18	0	0.514706			0.004727	22.5919	0.449672	-4.18987	26	50	1	22.544	0.444981	-3.91346	20.5294	C28
949	2020	18	0	0.447368			0.0144	22.7873	0.534569	-4.22674	27	68	1	22.3338	0.404552	-3.92493	20.8289	C28
950	2016	28	0	0.190476			-0.122033	22.4207	0.808917	-3.83791	17	39	1	22.8143	0.474733	-3.87352	19.5714	F51
950	2017	28	0	0.282609			0.037062	23.9612	0.65221	-3.82968	18	38	1	22.6837	0.465056	-3.91627	20.6957	F51
950	2018	28	1	0.434783	4.53185	4.20117	0.075819	23.4449	0.523062	-3.84081	19	42	1	22.6722	0.479509	-3.95097	21.6957	F51
950	2019	28	1	0.469388	4.60986	4.51718	0.02704	24.4712	0.753006	-3.85117	20	39	1	22.6408	0.474913	-3.97678	22.5102	F51
950	2020	28	1	0.603774	3.87557	4.6487	0.037331	23.7247	0.596934	-3.81087	21	51	1	22.5384	0.456059	-3.98286	22.7736	F51
951	2016	10	0	0.134969			0.065252	24.3373	0.745469	-3.79966	18	50	1	22.4215	0.402471	-3.78923	17.3497	C36
951	2017	10	0	0.201087			0.026489	23.7347	0.731982	-3.80302	19	52	1	22.3364	0.398584	-3.81283	18	C36
951	2018	10	0	0.278075			0.055006	23.8169	0.688601	-3.86983	20	52	1	22.3163	0.413585	-3.84757	18.8556	C36
951	2019	10	0	0.281407			0.043343	24.0202	0.763459	-3.89911	21	24	1	22.2844	0.407584	-3.87434	19.5578	C36
951	2020	10	0	0.281818			0.066297	23.9015	0.67232	-3.87411	22	35	1	22.2014	0.38084	-3.89589	20.15	C36
952	2016	21	0	0.294118			0.08894	21.2142	0.596556	-4.01899	23	38	1	22.3697	0.466104	-3.8293	19	C27
952	2017	21	1	0.425287	1.39872	4.59454	0.035515	21.4061	0.310062	-4.05948	24	49	1	22.4454	0.464377	-3.86603	19.908	C27
952	2018	21	1	0.576087	3.78714	4.87767	0.064594	21.2191	0.533928	-4.10253	25	47	1	22.3112	0.444007	-3.89725	20.7065	C27
952	2019	21	1	0.489796	1.83098	5.26629	0.10241	21.2499	0.479735	-4.14659	26	38	1	22.3449	0.43163	-3.91079	21.1225	C27
952	2020	21	1	0.471698	4.35594	5.09849	0.047089	21.2923	0.454122	-4.19673	27	27	1	22.1284	0.419637	-3.93348	21.6887	C27
953	2016	13	0	0.433333			0.036023	20.5222	0.97151	-3.9221	23	69	0	22.3941	0.480663	-3.9282	20.3333	C27
953	2017	13	0	0.6			-0.707145	19.7744	1.64518	-3.96871	24	60	0	22.3661	0.506436	-3.95899	21.3333	C27
953	2018	13	0	0.516129			-0.180546	20.4814	1.11347	-3.86484	25	62	0	22.6266	0.484255	-3.98283	22.0968	C27
953	2019	13	0	0.53125			0.090199	19.7459	0.515202	-3.87816	26	54	0	22.507	0.471647	-4.02465	22.9375	C27
953	2020	13	0	0.580645			-0.176732	19.6581	0.895952	-3.9384	27	44	0	22.3767	0.461396	-4.05149	23.8387	C27
955	2016	20	0	0.55			0.212662	21.0339	0.337826	-3.74234	17	75	0	22.2428	0.412487	-3.94525	20.5	C17
955	2017	20	0	0.545455			0.001516	20.8979	0.464304	-3.79636	18	53	0	22.1754	0.405774	-3.97723	21.3182	C17
955	2018	20	0	0.727273			0.023466	20.8941	0.368533	-3.81674	19	40	0	22.1537	0.392865	-4.01639	22.3182	C17
955	2019	20	1	0.727273	0.722706	3.41364	0.033461	21.0078	0.43133	-3.86283	20	32	0	22.1614	0.387969	-4.05453	23.3182	C17
955	2020	20	1	0.695652	4.92515	3.169	-0.099673	20.851	0.434588	-3.91943	21	37	0	22.0691	0.409503	-4.07927	23.913	C17
957	2016	10	0	0.134969			0.002986	23.2286	0.778635	-4.0301	22	50	1	22.4283	0.402268	-3.78782	17.3252	C36
957	2017	10	0	0.201087			0.00274	23.214	0.773103	-4.04632	23	52	1	22.3392	0.398361	-3.8115	17.9783	C36
957	2018	10	0	0.278075			0.072445	22.8129	0.680101	-4.08738	24	52	1	22.3217	0.41363	-3.84641	18.8342	C36
957	2019	10	0	0.281407			0.002243	23.0734	0.735704	-4.12843	25	24	1	22.2892	0.407724	-3.87318	19.5377	C36
957	2020	10	0	0.281818			0.015384	23.2431	0.775891	-4.1776	26	35	1	22.2044	0.380369	-3.89451	20.1318	C36
959	2016	4	1	0.189922	5.99645	5.29383	0.016701	25.6956	0.731025	-3.40209	17	18	1	22.7995	0.437641	-3.65805	15.8721	C31
959	2017	4	0	0.23741			0.023162	25.6223	0.727808	-3.4274	18	20	1	22.6972	0.431713	-3.68674	16.5648	C31
959	2018	4	0	0.310954			0.012408	25.6747	0.719185	-3.46543	19	35	1	22.707	0.424957	-3.72668	17.5159	C31
959	2019	4	1	0.364516			0.024657	25.6293	0.730785	-3.4927	20	23	1	22.663	0.407417	-3.75043	18.1194	C31
959	2020	4	1	0.367521			0.003708	25.5691	0.736019	-3.52675	21	20	1	22.4617	0.380002	-3.77736	18.6239	C31
960	2016	2	1	0.518518	5.80333	4.54049	0.031565	24.2825	0.600611	-3.75583	18	59	1	22.3471	0.433018	-3.79772	18	C32
960	2017	2	1	0.551724	7.79028	5.36113	0.022924	24.3465	0.60795	-3.78515	19	92	1	22.4517	0.426616	-3.82073	18.9655	C32
960	2018	2	1	0.551724	7.82162	5.20811	0.032787	24.257	0.586543	-3.80731	20	60	1	22.4587	0.436982	-3.84318	19.5517	C32
960	2019	2	1	0.533333	8.31369	5.64922	0.008548	24.0705	0.684747	-3.84318	21	48	1	22.3621	0.40428	-3.86603	20.1667	C32
960	2020	2	1	0.5	8.2172	6.16577	0.029298	24.1427	0.59961	-3.87256	22	40	1	22.4315	0.414447	-3.89048	20.6562	C32
961	2016	15	0	0.125			0.003065	25.4866	0.862251	-3.46438	18	34	0	22.1165	0.44193	-3.76141	16.6149	K70
961	2017	15	0	0.161473			0.021723	26.6073	0.865379	-3.39037	19	47	0	21.994	0.389313	-3.78379	17.2323	K70
961	2018	15	0	0.206989			0.009812	26.1858	0.916869	-3.33687	20	27	0	21.9825	0.396161	-3.8268	18.2258	K70
961	2019	15	0	0.178392			0.015909	26.3951	0.90769	-3.30657	21	42	0	21.9259	0.403968	-3.85088	18.7965	K70
961	2020	15	0	0.201699			0.003072	25.8881	0.905155	-3.27147	22	23	0	21.8041	0.357067	-3.85837	19.0064	K70
962	2016	8	0	0.3			0.016723	21.3157	0.373179	-3.82117	17	66	1	21.9729	0.409312	-3.89039	18.8	C32
962	2017	8	0	0.454545			0.010369	21.7604	0.472265	-3.83935	18	73	1	22.2678	0.499703	-3.88719	18.6364	C32
962	2018	8	0	0.545455			0.025492	21.2212	0.286755	-3.86877	19	78	1	22.094	0.432314	-3.92867	19.6364	C32
962	2019	8	0	0.5			0.032364	21.1448	0.199861	-3.89969	20	51	1	22.423	0.444458	-3.92855	20.0833	C32
962	2020	8	0	0.615385			-0.185986	21.4377	0.456908	-3.9318	21	35	1	22.3293	0.439604	-3.92184	20.1538	C32
963	2016	19	0	0.0754717			0.12023	23.9097	0.372787	-3.79417	17	20	0	22.1979	0.393448	-3.75513	16.3711	F52
963	2017	19	0	0.10567			0.136294	23.7896	0.400548	-3.825	18	29	0	21.9724	0.378421	-3.77883	17.067	F52
963	2018	19	0	0.168317			0.10621	23.3944	0.471388	-3.84598	19	36	0	21.9839	0.377005	-3.82261	18.1238	F52
963	2019	19	0	0.225581			0.124636	23.6791	0.457494	-3.87315	20	31	0	21.9875	0.376512	-3.84957	18.786	F52
963	2020	19	0	0.239686			0.118109	23.495	0.449002	-3.89804	21	26	0	21.8682	0.361302	-3.87403	19.4656	F52
965	2016	7	0	0.227273			0.03462	22.8509	0.442019	-3.86864	18	17	1	22.5096	0.467007	-3.85049	19.3182	K70
965	2017	7	0	0.18			0.039881	23.0556	0.502856	-3.89864	19	36	1	22.7008	0.444289	-3.87265	19.92	K70
965	2018	7	0	0.32			0.020825	22.9334	0.41682	-3.94208	20	41	1	22.5967	0.440533	-3.90559	20.92	K70
965	2019	7	0	0.346154			0.009581	23.021	0.458349	-3.98504	21	37	1	22.5082	0.438564	-3.93568	21.7115	K70
965	2020	7	0	0.37931			0.010027	22.9929	0.460663	-4.02058	22	20	1	22.48	0.415583	-3.93898	21.6724	K70
966	2016	21	1	0.282353	3.4012	4.43507	0.04322	22.9409	0.602911	-3.98469	21	38	1	22.3494	0.466029	-3.82971	19.0235	D44
966	2017	21	1	0.425287	3.87743	4.52164	-0.013011	22.9594	0.63537	-4.02379	22	49	1	22.4275	0.460637	-3.86644	19.931	D44
966	2018	21	1	0.576087	3.41346	4.88636	0.060682	22.9999	0.546505	-4.06376	23	47	1	22.2918	0.443871	-3.89767	20.7283	D44
966	2019	21	1	0.489796	4.99234	5.18726	0.023032	22.96	0.619246	-4.10172	24	38	1	22.3275	0.430206	-3.91125	21.1429	D44
966	2020	21	1	0.471698	3.70574	5.11361	0.036695	22.9942	0.546645	-4.14202	25	27	1	22.1124	0.418764	-3.934	21.7076	D44
967	2016	19	0	0.0754717			0.055524	23.9204	0.401826	-4.07718	23	20	0	22.1979	0.393357	-3.75424	16.3522	N77
967	2017	19	0	0.10567			0.040482	22.5196	0.429389	-4.01821	24	29	0	21.9757	0.378347	-3.77833	17.0515	N77
967	2018	19	0	0.168317			0.055988	23.9363	0.36562	-4.05663	25	36	0	21.9825	0.377267	-3.82209	18.1089	N77
967	2019	19	0	0.225581			0.032031	23.9084	0.414211	-4.09451	26	31	0	21.987	0.376612	-3.84905	18.7721	N77
967	2020	19	0	0.239686			0.047486	24.1281	0.426413	-4.10734	27	26	0	21.8669	0.361347	-3.87362	19.4538	N77
968	2016	11	0	0.363636			0.083651	22.8001	0.507515	-3.87676	18	32	1	22.893	0.53526	-3.78515	18.7273	B07
968	2017	11	0	0.424242			0.060959	22.552	0.761326	-3.91319	19	74	1	22.9071	0.547308	-3.82057	19.7273	B07
968	2018	11	0	0.424242			0.061006	22.8983	0.497832	-3.95056	20	53	1	22.856	0.496192	-3.85361	20.7273	B07
968	2019	11	0	0.424242			0.064649	22.7183	0.556514	-3.98664	21	42	1	22.8923	0.53812	-3.89321	21.7273	B07
968	2020	11	0	0.514286			0.009407	23.0705	0.57422	-4.01777	22	31	1	22.7895	0.484463	-3.93045	22.5143	B07
969	2016	4	0	0.193799			0.004769	23.0276	0.419771	-3.86089	18	18	1	22.8099	0.438847	-3.65627	15.8682	C33
969	2017	4	0	0.23741			0.009966	23.0153	0.396827	-3.90022	19	20	1	22.7066	0.432903	-3.68504	16.5612	C33
969	2018	4	0	0.310954			0.021749	22.9502	0.418859	-3.94171	20	35	1	22.7166	0.426018	-3.725	17.5124	C33
969	2019	4	0	0.367742			-0.034021	22.9999	0.447671	-3.98424	21	23	1	22.6715	0.408331	-3.74885	18.1161	C33
969	2020	4	0	0.37037			0.016735	22.952	0.392032	-4.02415	22	20	1	22.4691	0.380982	-3.77594	18.6211	C33
970	2016	4	0	0.193799			0.022094	22.6823	0.227596	-3.83781	17	18	1	22.8112	0.439592	-3.65636	15.8721	C39
970	2017	4	0	0.23741			0.047328	22.5626	0.167134	-3.87699	18	20	1	22.7082	0.43373	-3.68512	16.5648	C39
970	2018	4	0	0.310954			0.067622	22.4442	0.133647	-3.91661	19	35	1	22.7184	0.427026	-3.72509	17.5159	C39
970	2019	4	0	0.367742			0.037906	22.59	0.167436	-3.95616	20	23	1	22.6728	0.409235	-3.74894	18.1194	C39
970	2020	4	0	0.37037			0.054475	22.5354	0.173145	-3.99417	21	20	1	22.4703	0.381605	-3.77603	18.6239	C39
973	2016	12	0	0.1693			0.025634	22.0838	0.314626	-4.27769	28	59	1	22.2263	0.426825	-3.77682	17.4308	C29
973	2017	12	0	0.228734			0.020706	22.4881	0.5633	-4.31782	29	60	1	22.0957	0.406804	-3.80059	18.0323	C29
973	2018	12	0	0.248619			0.021151	22.4427	0.563213	-4.3575	30	59	1	22.1278	0.405217	-3.83697	18.9041	C29
973	2019	12	0	0.244406			0.016647	22.1421	0.370008	-4.39542	31	62	1	22.1072	0.412069	-3.86112	19.5422	C29
973	2020	12	0	0.291351			0.03216	22.3067	0.497365	-4.43405	32	39	1	21.9885	0.397859	-3.88166	20.0501	C29
975	2016	3	0	0.210526			0.044955	23.1496	0.117174	-3.83772	17	32	0	23.2626	0.478875	-3.81833	18.6842	B09
975	2017	3	0	0.368421			0.105845	23.281	0.142596	-3.85284	18	35	0	23.2998	0.467215	-3.84916	19.6842	B09
975	2018	3	0	0.526316			0.080386	23.1986	0.149301	-3.89649	19	37	0	23.2866	0.462974	-3.8838	20.6842	B09
975	2019	3	1	0.578947	2.4177	4.64236	0.060238	22.3115	0.044037	-3.92951	20	26	0	23.3121	0.467988	-3.91269	21.6842	B09
975	2020	3	1	0.684211	3.58906	4.25836	0.072114	23.0919	0.120656	-3.96346	21	30	0	23.3148	0.472504	-3.94999	22.6842	B09
976	2016	12	0	0.1693			0.006315	22.2285	0.207553	-4.0769	23	59	0	22.2259	0.427068	-3.77727	17.4422	C37
976	2017	12	0	0.228734			0.072599	22.7309	0.30625	-4.1178	24	60	0	22.0952	0.407292	-3.80097	18.0418	C37
976	2018	12	0	0.248619			0.099592	22.3245	0.175341	-4.1579	25	59	0	22.128	0.405933	-3.83733	18.9133	C37
976	2019	12	0	0.244406			0.047726	22.5931	0.288905	-4.1961	26	62	0	22.1065	0.412209	-3.86147	19.5508	C37
976	2020	12	0	0.291351			0.026232	22.3493	0.156804	-4.23282	27	39	0	21.9884	0.398375	-3.88197	20.0577	C37
977	2016	10	1	0.128834			0.039375	24.3693	0.613086	-3.86524	18	50	1	22.4213	0.403284	-3.78883	17.3497	C39
977	2017	10	1	0.195652			0.023735	23.607	0.592783	-3.85377	19	52	1	22.3371	0.399341	-3.81255	18	C39
977	2018	10	1	0.272727	5.24212	4.2116	0.025444	23.9658	0.636328	-3.85054	20	52	1	22.3155	0.413865	-3.84768	18.8556	C39
977	2019	10	1	0.276382	2.47654	4.59863	0.03123	22.9292	0.564932	-3.87085	21	24	1	22.2899	0.408582	-3.87448	19.5578	C39
977	2020	10	1	0.277273	1.35325	4.75557	0.032486	24.1046	0.649489	-3.86869	22	35	1	22.2005	0.380944	-3.89591	20.15	C39
978	2016	13	1	0.4	1.4207	4.14164	0.014412	21.6891	0.40242	-3.85801	18	69	1	22.3553	0.499632	-3.93033	20.5	N78
978	2017	13	1	0.566667	3.03735	4.72144	-0.017529	21.7041	0.425738	-3.89712	19	60	1	22.3018	0.547085	-3.96137	21.5	N78
978	2018	13	1	0.483871	1.80829	4.62473	0.022639	21.7958	0.449271	-3.94302	20	62	1	22.5842	0.505681	-3.98031	22.2581	N78
978	2019	13	1	0.5	2.45959	4.58917	-0.111157	21.704	0.492191	-3.9821	21	54	1	22.4458	0.472367	-4.0214	23.0938	N78
978	2020	13	1	0.548387	2.18155	4.77742	0.008647	21.7779	0.443426	-4.018	22	44	1	22.3083	0.475994	-4.04892	24	N78
979	2016	9	0	0.26087			-0.056155	24.534	0.812557	-3.77201	19	65	0	22.4796	0.456442	-3.7733	16.7717	K70
979	2017	9	0	0.393939			0.004398	24.2276	0.693028	-3.75944	20	104	0	22.4589	0.444174	-3.80532	17.596	K70
982	2016	8	1	0.2	5.11205	5.61012	-2.1603	20.9581	0.129424	-3.85114	18	66	0	22.0087	0.433688	-3.88739	18.7	C17
982	2017	8	1	0.363636	7.08536	4.23721	-0.357026	22.8486	1.12771	-3.88792	19	73	0	22.1689	0.440117	-3.88277	18.5454	C17
982	2018	8	1	0.454545	5.98404	4.05663	0.026649	20.9375	0.088665	-3.94873	20	78	0	22.1198	0.450323	-3.9214	19.5454	C17
982	2019	8	1	0.416667	4.63735	5.82472	-0.091437	23.175	0.838204	-3.91037	21	51	1	22.2538	0.391263	-3.92766	20	C17
982	2020	8	0	0.615385			0.003866	23.2211	0.842623	-3.94783	22	35	1	22.1921	0.409934	-3.92061	20.0769	C17
983	2016	11	1	0.333333	4.99721	5.24775	0.031763	24.7812	0.633695	-3.60556	17	32	1	22.833	0.531436	-3.79337	18.7576	B06
983	2017	11	1	0.393939	5.20401	5.27873	0.033034	24.8985	0.640113	-3.63111	18	74	1	22.836	0.550981	-3.82911	19.7576	B06
983	2018	11	1	0.393939	4.67758	5.12056	0.031184	24.9804	0.692119	-3.64635	19	53	1	22.7929	0.490305	-3.86283	20.7576	B06
983	2019	11	1	0.393939	4.34094	4.55899	0.008369	24.7101	0.640298	-3.68617	20	42	1	22.8319	0.535582	-3.90232	21.7576	B06
983	2020	11	1	0.485714	4.97839	4.92398	0.031031	24.8994	0.644769	-3.70836	21	31	1	22.7372	0.482448	-3.93929	22.5429	B06
985	2016	31	0	0.142857			0.050306	20.312	0.217935	-3.69312	18	24	1	22.4209	0.658256	-3.8477	18.4286	C26
985	2017	31	0	0.241379			0.060358	20.4236	0.219844	-3.74287	19	29	1	22.3653	0.546527	-3.88863	19.4828	C26
985	2018	31	0	0.413793			0.068739	20.3674	0.20967	-3.78086	20	24	1	22.4194	0.5332	-3.92771	20.4828	C26
985	2019	31	0	0.366667			-0.004159	20.3558	0.240101	-3.83248	21	27	1	22.4539	0.452907	-3.95331	21.1667	C26
985	2020	31	0	0.387097			0.017461	20.3589	0.167642	-3.8614	22	31	1	22.4046	0.455983	-3.98102	21.7419	C26
988	2016	21	0	0.294118			0.030824	22.8948	0.338571	-3.83781	17	38	1	22.3499	0.469139	-3.83143	19.0706	C39
988	2017	21	1	0.425287	4.33598	4.50815	0.048791	23.1281	0.395984	-3.86775	18	49	1	22.4256	0.463389	-3.86823	19.977	C39
[truncated: 14,811 more rows]
